# Supplementary material for: Genome-Wide Signatures of Selection in Colletotrichum kahawae Reveal Candidate Genes Potentially Involved in Pathogenicity and Aggressiveness
Source: Front Microbiol. 2019 Jun 19;10:1374. doi: 10.3389/fmicb.2019.01374 (PMC6593080; doi:10.3389/fmicb.2019.01374)
Supplement: Supplementary file 4 [file Table_1.XLS]

## Sheet: Sheet1
SuppInfo_Table 1 - List of the isolates with information regarding their species, natural host, geographic origin and year of collection
Isolates	Species/Group	Host	Country/Region	Collected year
Ang21	C. kahawae	C. arabica	Angola/Amboim	2004
Ang29	C. kahawae	C. arabica	Angola/Ganda	2005
Ang30	C. kahawae	C. arabica	Angola/Ganda	2005
Ang67	C. kahawae	C. arabica	Angola/Ganda	2005
Bur2	C. kahawae	C. arabica	Burundi/NAa	1992
Cam1	C. kahawae	C. arabica	Cameroon/Babadjou	1992
Cam2	C. kahawae	C. arabica	Cameroon/Santa	1992
Cam5	C. kahawae	C. arabica	Cameroon/Baham	1996
Cam8	C. kahawae	C. arabica	Cameroon/Kumbo	1996
Eti9	C. kahawae	C. arabica	Ethiopia/Sidamo	1993
Eti20	C. kahawae	C. arabica	Ethiopia/NA	1993
Eti3	C. kahawae	C. arabica	Ethiopia/NA	1993
Mal2	C. kahawae	C. arabica	Malawi/NA	1988
Mal7	C. kahawae	C. arabica	Malawi/NA	1993
Que2	C. kahawae	C. arabica	Kenya/NA	1989
Que48	C. kahawae	C. arabica	Kenya/Taita Taveta	1996
Que72	C. kahawae	C. arabica	Kenya/Ruiru	2001
Que82	C. kahawae	C. arabica	Kenya/Kitale	2010
Que84	C. kahawae	C. arabica	Kenya/Mgumguri	2010
Que42	C. kahawae	C. arabica	Kenya/NA	1996
Rua1	C. kahawae	C. arabica	Rwanda/Gicumbo	1989
Tan2	C. kahawae	C. arabica	Tanzania/Ngoro	2006
Tan13	C. kahawae	C. arabica	Tanzania/Mbinga	2006
Uga1	C. kahawae	C. arabica	Uganda/Kapchorwa	2010
Uga3	C. kahawae	C. arabica	Uganda/Kapchorwa	2010
Uga5	C. kahawae	C. arabica	Uganda/Kapchorwa	2010
Zim12	C. kahawae	C. arabica	Zimbabwe/NA	1997
Zim1	C. kahawae	C. arabica	Zimbabwe/Hiton	1991
Zim14	C. kahawae	C. arabica	Zimbabwe/NA	1997
Unk1	C. kahawae	C. arabica	East Africa/NA	1992
C1275.8 (ICMP 17922) a	C. ciggaro (C. kahawae subsp ciggaro*)	Hypericum perforatum	Germany/NA	1937
C1206.3 (ICMP 12953)a	C. ciggaro (C. kahawae subsp ciggaro*)	Persea americana	New Zealand/NA	1991
C1252.12 (ICMP 18534)a	C. ciggaro (C. kahawae subsp ciggaro*)	Kunzea ericoides	New Zealand/NA	x
C1262.12 (ICMP 18539)a	C. ciggaro (C. kahawae subsp ciggaro*)	Olea europaea	Australia/NA	1989
Cg432b	C. ciggaro (C. kahawae subsp ciggaro*)	Mangifera indica	Portugal/Lisbon	2010
C880.1 (ICMP 18530)	C. aotearoa	Vitex lucens	New Zealand	1988
C1282.3 (ICMP 18536)	C. aotearoa	Coprosma sp.	New Zealand	2009
C1282.4 (ICMP 18537)	C. aotearoa	Coprosma sp.	New Zealand	2009
C1288.1 (ICMP 18541)	C. aotearoa	Coprosma sp.	New Zealand	2010
C1291 (ICMP 18542)	Gomera cingulata "f.sp.camelliae"	Camellia sasanqua	USA	2002
C. kahawae and C. ciggaro are accepted as two cryptic species as suggested by Batista et al. (2017).
* as described by Weir et al. (2012)
awere kindly provided by Bevan Weir and Peter Johnston (Landcare Research, Auckland, New Zealand), and b by Ana Paula Ramos (Instituto Superior de Agronomia, Universidade de Lisboa, Lisboa, Portugal).
