# Supplementary material for: Genome-Wide Signatures of Selection in Colletotrichum kahawae Reveal Candidate Genes Potentially Involved in Pathogenicity and Aggressiveness
Source: Front Microbiol. 2019 Jun 19;10:1374. doi: 10.3389/fmicb.2019.01374 (PMC6593080; doi:10.3389/fmicb.2019.01374)
Supplement: Supplementary file 5 [file Table_2.XLS]

## Sheet: Sheet1
SuppInfo_Table 2 – Parameters tested for the de novo assembly and number of SNPs retrieved in each combination
Tested Parameters	Total SNPs	Total SNPs (MM100)	Total SNPs (MM80)	Total SNPs (MM50)
L8:5; L9:5; L10: 0.94; L12:5; L13:3	128607	29405	97456	107972
L8:10; L9:5; L10: 0.94; L12:5; L13:3	127978	29845	99228	107978
L8:10; L9:4; L10: 0.90; L12:5; L13:3	173911	43215	131903	143982
L8:20; L9:5; L10: 0.94; L12:5; L13:3	104521	6136	73017	89208
L8:5; L9:5; L10: 0.94; L12:40; L13:3	43000	41855	42956	42945
L8:10; L9:5; L10: 0.94; L12:40; L13:3	30723	29845	30699	30703
L8:10; L9:4; L10: 0.90; L12:40; L13:3	44795	43215	44703	44711
L8:5; L9:5; L10: 0.94; L12:5; L13:2	128607	29405	97456	107972
L8:10; L9:5; L10: 0.94; L12:5; L13:2	127978	29845	99228	107978
L8:10; L9:4; L10: 0.90; L12:5; L13:2	173911	43215	131903	143982
