# Supplementary material for: Genome-Wide Signatures of Selection in Colletotrichum kahawae Reveal Candidate Genes Potentially Involved in Pathogenicity and Aggressiveness
Source: Front Microbiol. 2019 Jun 19;10:1374. doi: 10.3389/fmicb.2019.01374 (PMC6593080; doi:10.3389/fmicb.2019.01374)
Supplement: Supplementary file 6 [file Table_3.XLS]

## Sheet: total_dataset
Table S3 – List of the RADseq functional annotation of the total_dataset
C.kahawae RAD loci	Gene description	GO Terms
1	---NA---
10000	---NA---
10005	FAT domain-containing	protein serine/threonine kinase activity;ATP binding;protein-containing complex binding;protein phosphorylation
10007	---NA---
10009	---NA---
1001	---NA---
10010	voltage-gated chloride channel	fungal-type vacuole;endosome;endoplasmic reticulum;Golgi medial cisterna;plasma membrane;integral component of membrane;voltage-gated chloride channel activity;chloride transport;cellular copper ion homeostasis;cellular iron ion homeostasis;ion transmembrane transport;regulation of anion transmembrane transport
10012	---NA---
10013	l-galactose dehydrogenase	oxidoreductase activity;oxidation-reduction process
10014	duf1479 domain-containing
1002	---NA---
10020	---NA---
10021	---NA---
10022	---NA---
10023	d-xylulose 5-phosphate d-fructose 6-phosphate	aldehyde-lyase activity;carbohydrate metabolic process
10026	---NA---
1003	---NA---
10030	hybrid nrps pks	transferase activity;phosphopantetheine binding;metabolic process
10031	gmc oxidoreductase	integral component of membrane;oxidoreductase activity, acting on CH-OH group of donors;flavin adenine dinucleotide binding;oxidation-reduction process
10032	fungal specific transcription factor domain-containing	nucleus;DNA binding;zinc ion binding;transcription, DNA-templated
10037	putative glycine dehydrogenase, partial	glycine dehydrogenase (decarboxylating) activity;glycine catabolic process;oxidation-reduction process
10038	Serine carboxypeptidase	serine-type carboxypeptidase activity;proteolysis
10039	---NA---
1004	threonine synthase	DNA binding;pyridoxal phosphate binding;cellular amino acid metabolic process
10040	---NA---
10041	---NA---
10042	---NA---
10045	---NA---
10046	carboxylesterase	hydrolase activity
10047	---NA---
1005	---NA---
10050	---NA---
10051	hypothetical protein CGLO_06807
10053	---NA---
10054	tartrate dehydrogenase	magnesium ion binding;oxidoreductase activity, acting on the CH-OH group of donors, NAD or NADP as acceptor;NAD binding;oxidation-reduction process
10055	---NA---
10058	---NA---
10060	---NA---
10061	calcium calmodulin-dependent kinase type 1B	protein serine/threonine kinase activity;ATP binding;protein phosphorylation
10063	---NA---
10064	---NA---
10066	---NA---
10067	geranylgeranyl pyrophosphate synthase	transferase activity;isoprenoid biosynthetic process
10068	---NA---
10070	---NA---
10072	---NA---
10078	microtubule associated	microtubule binding;microtubule cytoskeleton organization;cytokinesis
10081	---NA---
10084	phthalate transporter	integral component of membrane;transmembrane transport
10087	LMBR1 domain containing 1	lysosomal membrane;integral component of membrane;cobalamin binding;transport
10088	---NA---
10090	vacuolar sorting-associated 62	integral component of membrane
10092	---NA---
10093	ap-1 complex subunit gamma-1	Golgi apparatus;clathrin adaptor complex;protein transporter activity;intracellular protein transport;vesicle-mediated transport
10095	fungal cellulose binding domain-containing	extracellular region;hydrolase activity, hydrolyzing O-glycosyl compounds;hydrolase activity, acting on ester bonds;cellulose binding;carbohydrate metabolic process
10096	---NA---
10098	stb3 like	nucleus;cytosol;sequence-specific DNA binding;positive regulation of transcription from RNA polymerase II promoter by glucose
10099	---NA---
101	---NA---
1010	domain-containing
10100	transcriptional activator xlnr	nucleus;RNA polymerase II transcription factor activity, sequence-specific DNA binding;DNA binding;zinc ion binding;transcription, DNA-templated;regulation of transcription by RNA polymerase II
10101	---NA---
10104	major facilitator superfamily transporter	integral component of membrane;transmembrane transport
10106	hypothetical protein CGLO_06462
10107	---NA---
10108	---NA---
1011	---NA---
10111	---NA---
10112	---NA---
10117	---NA---
10125	---NA---
10129	---NA---
10130	phosphate transporter	plasma membrane;integral component of membrane;inorganic phosphate transmembrane transporter activity;sodium:inorganic phosphate symporter activity;phosphate ion transmembrane transport;sodium ion transmembrane transport
10136	---NA---
10137	fg-gap repeat domain-containing	hydrolase activity
10139	---NA---
10144	glycoside hydrolase family 2	hydrolase activity, hydrolyzing O-glycosyl compounds;carbohydrate metabolic process
10148	MIF4G domain-containing	cytoplasm;polysome;RNA binding;nuclear-transcribed mRNA catabolic process, 3'-5' exonucleolytic nonsense-mediated decay
10151	---NA---
10153	anaphase-promoting complex subunit	ubiquitin protein ligase binding;ubiquitin-dependent protein catabolic process
10154	hypothetical protein CGLO_09154
10155	---NA---
10156	endonuclease Exonuclease phosphatase	endonuclease activity;exonuclease activity;nucleic acid phosphodiester bond hydrolysis
10157	---NA---
10158	ubiquitin carboxyl-terminal hydrolase	thiol-dependent ubiquitin-specific protease activity;ubiquitin-dependent protein catabolic process;protein deubiquitination
10160	---NA---
10161	---NA---
10163	---NA---
10164	---NA---
10165	---NA---
10166	polysaccharide deacetylase	hydrolase activity, acting on carbon-nitrogen (but not peptide) bonds;carbohydrate metabolic process
10168	---NA---
10169	---NA---
1017	---NA---
10170	---NA---
10171	glyoxal oxidase precursor
10172	---NA---
10174	---NA---
10178	---NA---
1018	mitotic checkpoint bub3
10180	glycosyl hydrolase family 20	beta-N-acetylhexosaminidase activity;carbohydrate metabolic process
10183	---NA---
10186	endoplasmic reticulum	nuclear pore;Golgi apparatus;integral component of membrane;nuclear membrane;cell division site;cortical endoplasmic reticulum;nuclear envelope organization;cellular protein localization;endoplasmic reticulum tubular network organization;establishment of spindle pole body localization to nuclear envelope;mitotic cytokinesis, site selection
10188	---NA---
10192	---NA---
10193	---NA---
10196	---NA---
10198	phosphatidylinositol-specific phospholipase C	intracellular;phosphatidylinositol phospholipase C activity;obsolete signal transducer activity;lipid catabolic process;intracellular signal transduction
1020	hypothetical protein CSIM01_03926
10201	---NA---
10202	---NA---
10204	---NA---
10205	---NA---
10206	---NA---
10208	---NA---
1021	cytosolic phospholipase A2 zeta	integral component of membrane;lysophospholipase activity;phospholipid catabolic process
10212	---NA---
10213	---NA---
10214	---NA---
10215	ubiquitin domain-containing	ubiquitin binding
10216	glycosyl hydrolase	hydrolase activity;carbohydrate binding;carbohydrate metabolic process
1022	hypothetical protein CGGC5_3494
10220	---NA---
10221	---NA---
10222	---NA---
10223	---NA---
10229	---NA---
1023	glycosyl hydrolase family 43	hydrolase activity, hydrolyzing O-glycosyl compounds;carbohydrate metabolic process
10233	---NA---
10235	glycosyltransferase family 20	transferase activity;trehalose biosynthetic process
10237	fungal specific transcription factor	nucleus;RNA polymerase II transcription factor activity, sequence-specific DNA binding;DNA binding;zinc ion binding;transcription, DNA-templated;regulation of transcription by RNA polymerase II
1024	---NA---
10241	intermembrane space aaa protease iap-1	integral component of membrane;i-AAA complex;ATP-dependent peptidase activity;metalloendopeptidase activity;ATP binding;chronological cell aging;protein folding;protein quality control for misfolded or incompletely synthesized proteins;protein import into mitochondrial intermembrane space;protein maturation
10242	integral membrane	integral component of membrane
10244	---NA---
10245	---NA---
10246	importin-beta domain-containing	nuclear envelope;nuclear periphery;Ran GTPase binding;poly(A)+ mRNA export from nucleus
10247	---NA---
10249	---NA---
10251	short-chain dehydrogenase reductase family
10252	---NA---
10253	acid phosphatase	phosphoric diester hydrolase activity;lipid metabolic process
10255	alpha beta hydrolase fold family	integral component of membrane
10258	subtilisin-like protease	nucleus;DNA binding;serine-type endopeptidase activity;zinc ion binding;transcription, DNA-templated;proteolysis
10259	integral membrane	membrane
10260	---NA---
10261	Srebp cleavage activating	Golgi membrane;endoplasmic reticulum membrane;integral component of membrane;SREBP-SCAP complex;cholesterol binding;cholesterol metabolic process;sterol regulatory element binding protein cleavage;positive regulation of ergosterol biosynthetic process
10262	---NA---
10264	---NA---
10268	paf acetylhydrolase family	1-alkyl-2-acetylglycerophosphocholine esterase activity;lipid catabolic process
10273	---NA---
10274	---NA---
10275	---NA---
10276	---NA---
10277	duf1750 domain containing
10279	---NA---
10281	---NA---
10286	---NA---
10287	---NA---
10288	---NA---
10289	---NA---
10291	hypothetical protein CGGC5_9773
10293	dibenzothiophene desulfurization enzyme A	monooxygenase activity;oxidoreductase activity, acting on paired donors, with incorporation or reduction of molecular oxygen;oxidation-reduction process
10296	---NA---
1030	lactose permease	integral component of membrane;transmembrane transporter activity;transmembrane transport
10300	short chain dehydrogenase
10302	---NA---
10303	---NA---
10305	---NA---
10307	---NA---
10309	---NA---
10310	heat shock mitochondrial precursor	ATP binding;hydrolase activity;protein metabolic process
10312	---NA---
10313	---NA---
10315	---NA---
10318	---NA---
10319	zinc finger transcription factor 1	nucleus;cytoplasm;RNA polymerase II transcription factor activity, sequence-specific DNA binding;DNA binding;zinc ion binding;transcription, DNA-templated;regulation of transcription by RNA polymerase II
1032	2-amino-3-carboxymuconate-6-semialdehyde decarboxylase	hydrolase activity
10320	---NA---
10323	---NA---
10324	---NA---
10325	---NA---
10326	heterokaryon incompatibility
1033	---NA---
10330	C-type cyclin
10331	---NA---
10332	---NA---
10333	---NA---
10339	---NA---
1034	---NA---
10342	qde-2-interacting	nucleic acid binding
10344	hypothetical protein CGLO_12368	integral component of membrane
10345	---NA---
10346	---NA---
10349	---NA---
1035	glycerophosphoryl diester phosphodiesterase	glycerophosphodiester phosphodiesterase activity;lipid metabolic process
10350	---NA---
10351	actin 4	integral component of membrane;Ino80 complex;NuA4 histone acetyltransferase complex;transferase activity;DNA repair;chromatin remodeling;regulation of transcription, DNA-templated
10352	---NA---
10353	---NA---
10355	---NA---
10356	Frag1 DRAM Sfk1 family	integral component of membrane
1036	glutaryl- mitochondrial precursor	acyl-CoA dehydrogenase activity;flavin adenine dinucleotide binding;oxidation-reduction process
10361	---NA---
10362	---NA---
10364	heterokaryon incompatibility, partial
10365	class II Aldolase and Adducin domain-containing
10366	---NA---
10367	---NA---
10368	phd finger and bah domain	DNA binding;chromatin binding;zinc ion binding
1037	---NA---
10370	RPB2, partial	DNA binding;DNA-directed 5'-3' RNA polymerase activity;ribonucleoside binding;transcription, DNA-templated
10374	---NA---
10378	---NA---
10379	---NA---
1038	serine threonine- kinase nak1	protein serine/threonine kinase activity;ATP binding;protein phosphorylation
10380	---NA---
10381	---NA---
10382	---NA---
10383	---NA---
10384	hypothetical protein CSIM01_07373
10385	hypothetical protein CGGC5_3764
10389	---NA---
1039	dynein heavy chain	dynein complex;microtubule motor activity;ATP binding;ATPase activity;microtubule-based movement
10390	---NA---
10391	---NA---
10393	methyltransferase domain-containing	methyltransferase activity;methylation
10394	---NA---
10396	---NA---
10397	nadp:d-xylose dehydrogenase	oxidoreductase activity;oxidation-reduction process
10398	---NA---
10399	methyltransferase OMS1	methyltransferase activity;methylation
104	---NA---
1040	---NA---
10400	---NA---
10402	---NA---
10403	acylase ACY 1	obsolete gamma-glutamyltransferase activity;glutathione metabolic process
10406	---NA---
10407	hypothetical protein CGLO_00525	fungal-type vacuole;vacuolar membrane;integral component of membrane;arginine transport;lysine transport;regulation of intracellular pH
10410	---NA---
10414	---NA---
10417	---NA---
10418	hypothetical protein CGGC5_9144	integral component of membrane
10419	major facilitator superfamily transporter	integral component of membrane;transmembrane transport
10420	importin 13	nuclear pore;cytosol;nuclear membrane;nuclear periphery;protein transporter activity;protein import into nucleus;regulation of cell size
10421	---NA---
10422	---NA---
10426	---NA---
10432	---NA---
10435	---NA---
10437	---NA---
10438	dockerin type 1
10440	taurine catabolism dioxygenase	dioxygenase activity;oxidation-reduction process
10441	---NA---
10442	---NA---
10445	---NA---
10446	---NA---
10447	---NA---
10449	peptidase family M20 M25 M40	metallocarboxypeptidase activity;proteolysis
1045	---NA---
10451	mitochondrial aaa	ATP binding
10453	MFS sugar transporter	integral component of membrane;transmembrane transporter activity;carbohydrate transport;transmembrane transport
10454	---NA---
1046	---NA---
10460	---NA---
10461	---NA---
10463	zinc-binding dehydrogenase	zinc ion binding;oxidoreductase activity;oxidation-reduction process
10464	ubiquitin- ligase	ubiquitin-protein transferase activity;ligase activity;protein ubiquitination
10466	---NA---
10470	---NA---
10471	translin family	sequence-specific DNA binding
10473	carboxylesterase
10474	---NA---
10475	---NA---
10476	actin patch	Golgi apparatus
10477	---NA---
10479	---NA---
1048	---NA---
10480	cyclohexanone -monooxygenase	N,N-dimethylaniline monooxygenase activity;flavin adenine dinucleotide binding;NADP binding;oxidation-reduction process
10482	homogentisate 1,2-dioxygenase	homogentisate 1,2-dioxygenase activity;L-phenylalanine catabolic process;tyrosine metabolic process;oxidation-reduction process
10484	---NA---
10485	---NA---
10487	---NA---
10488	---NA---
10489	wsc domain containing	integral component of membrane
10490	---NA---
10492	Fungal transcriptional regulatory	nucleus;RNA polymerase II transcription factor activity, sequence-specific DNA binding;zinc ion binding;regulation of transcription by RNA polymerase II
10493	nucleoside-diphosphate-sugar epimerase
10494	hypothetical protein CGGC5_5204
10496	zn2cys6 transcription factor	nucleus;RNA polymerase II transcription factor activity, sequence-specific DNA binding;DNA binding;zinc ion binding;transcription, DNA-templated;regulation of transcription by RNA polymerase II
10497	hypothetical protein CGGC5_12237
10498	---NA---
10499	DNA repair	DNA binding;endonuclease activity;DNA repair;nucleic acid phosphodiester bond hydrolysis
105	---NA---
1050	---NA---
10500	---NA---
10503	---NA---
10504	---NA---
10505	---NA---
1051	---NA---
10510	---NA---
10512	---NA---
10513	---NA---
10515	---NA---
10516	---NA---
10519	ap-1 complex subunit gamma-1	Golgi apparatus;clathrin adaptor complex;protein transporter activity;intracellular protein transport;vesicle-mediated transport
1052	tat pathway signal sequence
10521	---NA---
10522	---NA---
10523	---NA---
10524	short chain dehydrogenase family
10528	---NA---
10529	---NA---
10530	---NA---
10533	isoamyl alcohol
10534	---NA---
10536	periplasmic beta-glucosidase	hydrolase activity, hydrolyzing O-glycosyl compounds;carbohydrate metabolic process
10537	---NA---
10540	---NA---
10544	---NA---
10548	---NA---
10549	---NA---
1055	---NA---
10550	---NA---
10551	---NA---
10553	---NA---
10554	Heterokaryon incompatibility
10555	---NA---
10556	---NA---
10558	---NA---
10559	---NA---
10560	---NA---
10561	---NA---
10563	---NA---
10566	---NA---
10568	sulfatase	sulfuric ester hydrolase activity;metabolic process
10570	leucine rich repeat domain
10571	chl4 family chromosome segregation	condensed nuclear chromosome kinetochore;Mis6-Sim4 complex;mitotic spindle pole body;CENP-A containing chromatin;structural molecule activity;establishment of mitotic sister chromatid cohesion;establishment of meiotic sister chromatid cohesion;maintenance of meiotic sister chromatid cohesion;centromere complex assembly;CENP-A containing chromatin organization;spindle assembly checkpoint;protein l…
10573	heterokaryon incompatibility
10575	meiotic chromosome segregation
10576	---NA---
10578	---NA---
10579	---NA---
10580	---NA---
10581	---NA---
10583	KH domain-containing	chromosome, telomeric region;endoplasmic reticulum membrane;cytosol;polysome;G-protein alpha-subunit binding;mRNA binding;pheromone-dependent signal transduction involved in conjugation with cellular fusion;chromatin silencing at telomere;intracellular mRNA localization;chromatin silencing at silent mating-type cassette;chemotropism;meiotic telomere clustering
10584	---NA---
10585	---NA---
10588	---NA---
1059	---NA---
10592	---NA---
10593	GMC oxidoreductase	oxidoreductase activity, acting on CH-OH group of donors;flavin adenine dinucleotide binding;oxidation-reduction process
10594	---NA---
10596	amino acid permease	integral component of membrane
10597	---NA---
1060	---NA---
10601	hypothetical protein CGGC5_974
10605	---NA---
10608	---NA---
1061	ATP-dependent RNA helicase has1	nucleolus;RNA binding;6-phosphofructo-2-kinase activity;helicase activity;ATP binding;fructose metabolic process;fructose 2,6-bisphosphate metabolic process;carbohydrate phosphorylation
10610	C2 domain-containing	integral component of membrane
10613	---NA---
10616	---NA---
10617	---NA---
10619	---NA---
1062	---NA---
10620	---NA---
10621	ubiquitin carboxyl-terminal hydrolase	SAGA complex;SLIK (SAGA-like) complex;DUBm complex;thiol-dependent ubiquitin-specific protease activity;zinc ion binding;protein-containing complex scaffold activity;ubiquitin-dependent protein catabolic process;RNA splicing;histone deubiquitination;histone H3-K79 methylation;histone H3-K4 methylation
10622	fungal specific transcription factor domain-containing	nucleus;DNA binding;zinc ion binding;transcription, DNA-templated
10623	hypothetical protein CGLO_08312
10625	---NA---
10628	---NA---
1063	---NA---
10630	hypothetical protein CGGC5_12823
10631	---NA---
10634	---NA---
10636	transmembrane hyphal anastomosis ham2 far11	integral component of membrane
10638	prostacyclin synthase	monooxygenase activity;iron ion binding;oxidoreductase activity, acting on paired donors, with incorporation or reduction of molecular oxygen;heme binding;oxidation-reduction process
10639	hypothetical protein CGGC5_13587
10641	---NA---
10642	---NA---
10647	---NA---
10649	---NA---
1065	multidrug resistance 3 (p glyco 3)	integral component of membrane;ATP binding;peptide-transporting ATPase activity;peptide transport;transmembrane transport
10651	---NA---
10652	hypothetical protein CGLO_16421
10654	major facilitator superfamily transporter	integral component of membrane;transmembrane transport
10655	---NA---
10656	---NA---
10657	RNA polymerase Rpb1	nucleolus;cytosol;DNA binding;DNA-directed 5'-3' RNA polymerase activity;zinc ion binding;transcription, DNA-templated;mRNA export from nucleus
10659	hypothetical protein CNYM01_07068	oxidoreductase activity;FAD binding;oxidation-reduction process
1066	---NA---
10660	ankyrin unc44
1067	---NA---
10671	---NA---
10672	---NA---
10673	---NA---
10674	fungal specific transcription factor
10675	---NA---
10676	---NA---
10685	---NA---
10687	---NA---
10688	---NA---
10691	mitochondrial processing peptidase alpha	mitochondrial processing peptidase complex;metalloendopeptidase activity;metal ion binding;protein processing involved in protein targeting to mitochondrion
10692	vivid pas vvd
10693	fungal Zn binuclear cluster domain-containing	nucleus;integral component of membrane;RNA polymerase II transcription factor activity, sequence-specific DNA binding;zinc ion binding;regulation of transcription by RNA polymerase II
10699	Cyclic nucleotide-binding domain-containing	fungal-type vacuole membrane;endoplasmic reticulum;Golgi apparatus;integral component of membrane;secondary active sulfate transmembrane transporter activity;sulfate transmembrane transport
107	---NA---
10700	kelch repeat-containing
10702	---NA---
10704	---NA---
10705	---NA---
10709	---NA---
10710	DNA polymerase epsilon	epsilon DNA polymerase complex;nucleotide binding;DNA binding;DNA-directed DNA polymerase activity;zinc ion binding;3'-5' exonuclease activity;DNA replication;DNA repair;DNA biosynthetic process;nucleic acid phosphodiester bond hydrolysis
10712	---NA---
10713	acyltransferase	integral component of membrane;transferase activity, transferring acyl groups other than amino-acyl groups
10714	phosphate-repressible na+ phosphate cotransporter	integral component of membrane;inorganic phosphate transmembrane transporter activity;phosphate ion transport;transmembrane transport
10716	---NA---
10719	---NA---
1072	---NA---
10721	---NA---
10722	---NA---
10724	C6 finger domain-containing	nucleus;DNA binding;zinc ion binding;transcription, DNA-templated
10728	---NA---
10730	---NA---
10731	C6 finger domain-containing	nucleus;RNA polymerase II transcription factor activity, sequence-specific DNA binding;zinc ion binding;regulation of transcription by RNA polymerase II
10732	J domain-containing
10735	---NA---
10737	acetamidase	carbon-nitrogen ligase activity, with glutamine as amido-N-donor
1074	glucosamine-6-phosphate isomerase	glucosamine-6-phosphate deaminase activity;hydrolase activity;carbohydrate metabolic process;N-acetylglucosamine metabolic process
10741	---NA---
10742	---NA---
10743	polysaccharide lyase family 4	lyase activity;carbohydrate binding;carbohydrate metabolic process
10744	---NA---
10746	major facilitator superfamily transporter	integral component of membrane;transmembrane transport
10748	---NA---
10751	---NA---
10752	---NA---
10753	sugar transporter	integral component of membrane;transmembrane transporter activity;carbohydrate transport;transmembrane transport
10758	---NA---
10759	---NA---
10760	---NA---
10762	---NA---
10767	---NA---
10768	---NA---
10769	---NA---
1077	hexose transporter	integral component of membrane;transmembrane transporter activity;transmembrane transport
10770	---NA---
10771	---NA---
10777	---NA---
10781	---NA---
10785	---NA---
10786	---NA---
10787	golgi membrane	integral component of Golgi membrane;intra-Golgi vesicle-mediated transport
10788	AT hook domain-containing	DNA binding
10790	CFEM domain-containing	integral component of membrane
10791	---NA---
10792	hypothetical protein CGGC5_5864, partial
10793	---NA---
10794	---NA---
10795	---NA---
10797	---NA---
10799	---NA---
1080	UPF0183 domain-containing	integral component of membrane
10800	alcohol dehydrogenase -like domain-containing	zinc ion binding;oxidoreductase activity;oxidation-reduction process
10801	amidohydrolase	hydrolase activity, acting on carbon-nitrogen (but not peptide) bonds
10802	---NA---
10804	---NA---
10805	duf985 domain
10808	Nop14-like family	nucleolus;mitochondrion;Noc4p-Nop14p complex;small-subunit processome;snoRNA binding;endonucleolytic cleavage in ITS1 to separate SSU-rRNA from 5.8S rRNA and LSU-rRNA from tricistronic rRNA transcript (SSU-rRNA, 5.8S rRNA, LSU-rRNA);endonucleolytic cleavage to generate mature 5'-end of SSU-rRNA from (SSU-rRNA, 5.8S rRNA, LSU-rRNA);endonucleolytic cleavage in 5'-ETS of tricistronic rRNA transcript…
1081	duf1479 domain
10810	---NA---
10812	---NA---
10813	---NA---
10816	---NA---
10818	---NA---
10819	---NA---
10822	---NA---
10823	---NA---
10825	---NA---
10829	glycosyl hydrolase family 28	polygalacturonase activity;carbohydrate metabolic process
1083	---NA---
10830	glycosyl hydrolase family 43
10831	---NA---
10832	---NA---
10833	---NA---
10835	---NA---
10836	---NA---
10837	---NA---
1084	major facilitator superfamily transporter	fungal-type vacuole membrane;plasma membrane;integral component of membrane;spermine transmembrane transporter activity;spermidine transmembrane transporter activity;spermine transmembrane transport;spermidine transmembrane transport
10841	---NA---
10842	---NA---
10843	---NA---
10845	---NA---
10847	---NA---
10848	---NA---
10849	---NA---
1085	---NA---
10851	---NA---
10854	---NA---
10855	---NA---
10858	---NA---
10859	---NA---
1086	glycosyl hydrolase family 81	glucan endo-1,3-beta-glucanase activity, C-3 substituted reducing group
10860	---NA---
10861	---NA---
10862	C6 zinc finger domain-containing	nucleus;RNA polymerase II transcription factor activity, sequence-specific DNA binding;DNA binding;zinc ion binding;transcription, DNA-templated;regulation of transcription by RNA polymerase II
10864	---NA---
10866	hexose transporter	integral component of membrane;transmembrane transporter activity;transmembrane transport
10867	---NA---
10869	---NA---
10872	2og-fe oxygenase family	oxidoreductase activity;metal ion binding;oxidation-reduction process
10873	NADH:flavin oxidoreductase NADH oxidase	FMN binding;oxidoreductase activity;oxidation-reduction process
10875	---NA---
10876	---NA---
10878	---NA---
1088	---NA---
10881	---NA---
10882	---NA---
10883	---NA---
10887	---NA---
10888	---NA---
1089	hypothetical protein CGGC5_9575	integral component of membrane
10890	rhamnogalacturonan acetylesterase	hydrolase activity
10891	---NA---
10893	---NA---
10895	---NA---
10899	---NA---
109	---NA---
1090	nonribosomal peptide
10900	---NA---
10903	---NA---
10904	---NA---
10905	---NA---
10906	hypothetical protein CGLO_00961	metal ion binding
1091	polyketide synthase	transferase activity;hydrolase activity, acting on ester bonds;phosphopantetheine binding;biosynthetic process
10910	---NA---
10915	---NA---
10918	general amidase	carbon-nitrogen ligase activity, with glutamine as amido-N-donor
10919	---NA---
10921	het domain-containing
10923	---NA---
10927	---NA---
10928	---NA---
10931	---NA---
10933	---NA---
10939	---NA---
10941	---NA---
10942	---NA---
10943	---NA---
10945	---NA---
1095	nicotinate phosphoribosyltransferase	nicotinate-nucleotide diphosphorylase (carboxylating) activity;nicotinate phosphoribosyltransferase activity;ligase activity;NAD biosynthetic process;nicotinate nucleotide biosynthetic process
10950	---NA---
10951	---NA---
10952	---NA---
10954	---NA---
10955	---NA---
10956	---NA---
10957	MFS quinate transporter	integral component of membrane;transmembrane transporter activity;transmembrane transport
10958	---NA---
10959	glycerate kinase	glycerate kinase activity;organic acid phosphorylation
1096	---NA---
10961	---NA---
10962	protease s8 tripeptidyl peptidase	serine-type endopeptidase activity;proteolysis
10967	---NA---
1097	ankyrin unc44
10972	---NA---
10973	RNA-dependent RNA polymerase	RNA-directed 5'-3' RNA polymerase activity;oxidoreductase activity;FAD binding;transcription, RNA-templated;oxidation-reduction process
10977	---NA---
10978	---NA---
1098	---NA---
10981	serine carboxypeptidase	integral component of membrane;serine-type carboxypeptidase activity;proteolysis
10982	---NA---
10985	hypothetical protein CGLO_17762
10986	Glycosyl hydrolase family 16	hydrolase activity, hydrolyzing O-glycosyl compounds;carbohydrate metabolic process
10987	KH domain-containing	endoplasmic reticulum;cytosol;nuclear outer membrane-endoplasmic reticulum membrane network;RNA binding
10990	hypothetical protein CSAL01_11034
10991	hypothetical protein CGLO_17020	catalytic activity;metabolic process
10998	bahd family acyltransferase	transferase activity, transferring acyl groups other than amino-acyl groups
11	---NA---
110	---NA---
11000	---NA---
11002	---NA---
11004	hypothetical protein CGLO_09963	integral component of membrane
11009	---NA---
1101	---NA---
11010	---NA---
11011	ubiquitin-conjugating enzyme family
11016	---NA---
11019	hypothetical protein CGGC5_6964
11020	---NA---
11023	---NA---
11024	---NA---
11025	---NA---
11026	phosphatidylinositol 3	nucleus;protein serine/threonine kinase activity;ATP binding;telomeric DNA binding;DNA damage checkpoint;telomere maintenance;double-strand break repair;DNA damage induced protein phosphorylation;response to ionizing radiation;histone phosphorylation;replicative senescence
11027	pre-mRNA-splicing atp-dependent rna helicase prp28	U5 snRNP;cytoplasm;catalytic step 2 spliceosome;nucleic acid binding;ATP-dependent RNA helicase activity;ATP binding;RNA splicing, via transesterification reactions;mRNA processing;RNA secondary structure unwinding
1103	---NA---
11030	---NA---
11033	---NA---
11036	---NA---
11037	---NA---
11039	---NA---
11044	mind kinetochore complex component	nuclear MIS12/MIND complex;spindle pole;condensed nuclear chromosome inner kinetochore;cytoplasm;NMS complex;chromosome, centromeric core domain;mitotic spindle pole body;mitotic sister chromatid segregation;protein localization to kinetochore;CENP-A containing chromatin organization
11046	---NA---
11047	---NA---
11048	---NA---
1105	---NA---
11054	---NA---
11055	nad dependent epimerase dehydratase family	catalytic activity;coenzyme binding
11056	quercetin -dioxygenase	dioxygenase activity;oxidation-reduction process
11057	---NA---
11058	---NA---
11059	---NA---
11063	---NA---
11066	transferase family	transferase activity
11069	ankyrin repeat containing
11070	nucleotide-binding domain containing
11074	---NA---
11075	---NA---
11076	f1f0 atp synthase assembly	mitochondrial inner membrane;integral component of mitochondrial membrane;unfolded protein binding;mitochondrial proton-transporting ATP synthase complex assembly
11077	---NA---
11078	---NA---
11079	---NA---
11080	---NA---
11081	mus7 mms22 family	nucleus;ATP binding;DNA repair;replication fork processing
11082	---NA---
11083	---NA---
11087	lea domain	nucleus;RNA polymerase II transcription factor activity, sequence-specific DNA binding;DNA binding;zinc ion binding;transcription, DNA-templated;regulation of transcription by RNA polymerase II
11089	ring finger	nucleus;cytosol;ubiquitin-protein transferase activity;zinc ion binding;regulation of translational termination;protein ubiquitination
1109	---NA---
11090	major facilitator superfamily transporter	integral component of membrane;transmembrane transport
11091	trichothecene c-15 hydroxylase	iron ion binding;oxidoreductase activity, acting on paired donors, with incorporation or reduction of molecular oxygen;heme binding;oxidation-reduction process
11093	---NA---
11094	---NA---
11099	---NA---
111	---NA---
1110	vacuolar transporter chaperone 4	endoplasmic reticulum;integral component of membrane;intrinsic component of vacuolar membrane;vacuolar transporter chaperone complex;polyphosphate kinase activity;pyridoxal phosphate binding;polyphosphate metabolic process;vacuolar transport;lysosomal microautophagy;phosphorylation;vacuole fusion, non-autophagic
11100	---NA---
11101	transcription factor
11102	---NA---
11105	---NA---
11106	---NA---
11107	---NA---
11108	N-benzyl-3-pyrrolidinol dehydrogenase	zinc ion binding;oxidoreductase activity;oxidation-reduction process
11109	---NA---
1111	---NA---
11110	sorting nexin mvp-1	phosphatidylinositol binding
11114	---NA---
11115	cytochrome p450 monooxygenase	monooxygenase activity;iron ion binding;oxidoreductase activity, acting on paired donors, with incorporation or reduction of molecular oxygen;heme binding;oxidation-reduction process
11117	---NA---
11118	ssu processome component	mitotic spindle pole body
11120	---NA---
11122	---NA---
11124	---NA---
11125	---NA---
11126	beta-eliminating lyase	lyase activity;cellular amino acid metabolic process
11128	---NA---
11129	hypothetical protein CFIO01_03673
11130	---NA---
11132	---NA---
11133	amp deaminase	integral component of membrane;AMP deaminase activity;IMP salvage;transmembrane transport
11135	---NA---
11137	GDA1 CD39 family	Golgi membrane;integral component of membrane;COPI-coated vesicle;nucleoside-diphosphatase activity;nucleoside-triphosphatase activity;protein glycosylation
11138	---NA---
11139	---NA---
1114	efflux pump antibiotic resistance	integral component of membrane;transmembrane transport
11140	---NA---
11141	tRNA wybutosine-synthesizing	nucleus;cytosol;tRNA methyltransferase activity;tRNA methylation;wybutosine biosynthetic process
11146	tyrosine phosphatase	protein tyrosine phosphatase activity;peptidyl-tyrosine dephosphorylation
11147	---NA---
11148	sugar transporter family	integral component of membrane;transmembrane transporter activity;carbohydrate transport;transmembrane transport
11149	rsc complex subunit rsc9	cytosol;RSC-type complex;DNA binding;chromatin binding;G2/M transition of mitotic cell cycle;nucleosome disassembly;transcription elongation from RNA polymerase II promoter;rRNA transcription;ATP-dependent chromatin remodeling;transfer RNA gene-mediated silencing;cellular response to hydrogen peroxide
1115	---NA---
11151	---NA---
11154	---NA---
11155	RNA-directed RNA polymerase	RNA-directed 5'-3' RNA polymerase activity;oxidoreductase activity;FAD binding;transcription, RNA-templated;oxidation-reduction process
11156	---NA---
11159	Importin subunit alpha-1	nucleus;cytoplasm;protein transporter activity;protein import into nucleus
11160	---NA---
11164	glycoside hydrolase	beta-galactosidase complex;beta-galactosidase activity;carbohydrate metabolic process
11165	---NA---
1117	dolichyl-phosphate-mannose- mannosyltransferase	integral component of membrane;dolichyl-phosphate-mannose-protein mannosyltransferase activity;protein O-linked mannosylation
11170	extracellular exo-polygalacturonase	polygalacturonase activity;carbohydrate metabolic process
11171	---NA---
11172	---NA---
11175	---NA---
11178	---NA---
11179	hypothetical protein CGLO_01604
11180	---NA---
11181	---NA---
11182	---NA---
11183	---NA---
11184	---NA---
11185	---NA---
11188	misato Segment II myosin-like domain-containing	cytosol;GTPase activity;mitochondrial genome maintenance;plasmid maintenance
11189	---NA---
1119	WD40 domain-containing	nucleus;cytosol;mitotic spindle pole body;mitotic spindle;MWP complex;mitotic sister chromatid segregation;microtubule anchoring at spindle pole body;protein localization to mitotic spindle pole body
11190	---NA---
11191	---NA---
11193	---NA---
11195	carbonate dehydratase
11197	---NA---
11198	hypothetical protein CGLO_14540
11199	---NA---
112	l-amino-acid oxidase	oxidoreductase activity;oxidation-reduction process
11200	---NA---
11201	---NA---
11202	---NA---
11207	---NA---
11208	ferric reductase transmembrane component 5	integral component of membrane;oxidoreductase activity;oxidation-reduction process
11209	37s ribosomal rsm25	mitochondrial small ribosomal subunit;structural constituent of ribosome
1121	---NA---
11211	hypothetical protein CGGC5_15317
11212	---NA---
11214	---NA---
11215	---NA---
11219	fungal specific transcription factor domain-containing	nucleus;RNA polymerase II transcription factor activity, sequence-specific DNA binding;DNA binding;zinc ion binding;transcription, DNA-templated;regulation of transcription by RNA polymerase II
11226	tyrosinase central domain	oxidoreductase activity;metal ion binding;oxidation-reduction process
11228	phosphatidylethanolamine-binding pebp	integral component of membrane
1123	---NA---
11230	---NA---
11232	---NA---
11233	---NA---
11234	---NA---
11235	---NA---
11236	---NA---
11238	hypothetical protein CCHL11_09955
11239	general negative regulator of transcription subunit 4	cytosol;CCR4-NOT core complex;nucleotide binding;RNA binding;ubiquitin-protein transferase activity;zinc ion binding;sequence-specific DNA binding;protein polyubiquitination;nuclear-transcribed mRNA poly(A) tail shortening;conjugation with cellular fusion;transcription elongation from RNA polymerase II promoter;proteasomal protein catabolic process;deadenylation-independent decapping of nuclear-t…
1124	---NA---
11240	---NA---
11241	---NA---
11242	---NA---
11243	---NA---
11244	---NA---
11245	---NA---
11246	---NA---
11248	actin binding	intracellular;actin binding
1125	reducing polyketide synthase	zinc ion binding;oxidoreductase activity;transferase activity;phosphopantetheine binding;oxidation-reduction process
11250	threonine synthase	DNA binding;pyridoxal phosphate binding;cellular amino acid metabolic process
11251	hypothetical protein CGGC5_4595
11252	binding domain-containing	cofactor binding
11253	C6 transcription factor	nucleus;integral component of membrane;RNA polymerase II transcription factor activity, sequence-specific DNA binding;DNA binding;zinc ion binding;transcription, DNA-templated;regulation of transcription by RNA polymerase II
11256	histidine kinase group	kinase activity;phosphorylation
11257	---NA---
11258	---NA---
11260	---NA---
11264	duf895 domain membrane	integral component of membrane;transmembrane transport
11265	---NA---
11266	---NA---
11270	---NA---
11272	---NA---
11275	pre-rRNA processing utp22	nucleus
11276	mip family channel	integral component of membrane;transporter activity;transport
11277	---NA---
11278	---NA---
11279	hypothetical protein CGLO_08758	integral component of membrane
1128	---NA---
11281	---NA---
11282	---NA---
11284	hypothetical protein ACJ73_02090	cytosolic small ribosomal subunit;mRNA binding;structural constituent of ribosome;translation
11285	---NA---
11287	Transcriptional activator SPT7
11290	karyopherin kap123	cytosol;nuclear membrane;nuclear periphery;Ran GTPase binding;intracellular protein transport
11291	---NA---
11292	streptomycin biosynthesis	oxidoreductase activity;oxidation-reduction process
11293	---NA---
11294	XRN 5 -3 exonuclease	nucleus;nucleic acid binding;5'-3' exoribonuclease activity;GTPase activator activity;zinc ion binding;signal transduction;positive regulation of GTPase activity;RNA phosphodiester bond hydrolysis, exonucleolytic
11297	---NA---
11298	set domain-containing 5	metal ion binding
11299	---NA---
1130	---NA---
11302	---NA---
11303	---NA---
11306	vault inter-alpha-trypsin
11308	hypothetical protein CGLO_05496	mediator complex;RNA polymerase II transcription cofactor activity;regulation of transcription by RNA polymerase II
11309	---NA---
1131	---NA---
11310	---NA---
11312	wsc domain-containing	integral component of membrane;metal ion transmembrane transporter activity;metal ion transport;transmembrane transport
11316	---NA---
11318	---NA---
11319	---NA---
11320	---NA---
11321	---NA---
11322	glycosyl hydrolase family 61	hydrolase activity
11323	---NA---
11327	---NA---
11328	---NA---
11329	---NA---
1133	---NA---
11332	---NA---
11333	KR domain-containing	oxidoreductase activity;transferase activity;phosphopantetheine binding;oxidation-reduction process
11335	MFS monocarboxylate	integral component of membrane;transmembrane transport
11338	major facilitator superfamily transporter	integral component of membrane;transmembrane transport
1134	l-asparaginase ii
11341	---NA---
11342	dynamin family	GTPase activity;GTP binding
11343	---NA---
11346	---NA---
11347	---NA---
11349	histidine kinase m232p	intracellular;phosphorelay sensor kinase activity;phosphorelay signal transduction system;signal transduction by protein phosphorylation
1135	---NA---
11351	serine threonine	protein kinase activity;ATP binding;protein phosphorylation
11352	---NA---
11353	---NA---
11354	---NA---
11359	enoyl- hydratase isomerase family	isomerase activity;metabolic process
11360	---NA---
11361	---NA---
11363	---NA---
11364	---NA---
11365	---NA---
11366	---NA---
11367	cellulosome enzyme	glucosylceramidase activity;carbohydrate metabolic process;sphingolipid metabolic process
11368	bnr repeat domain-containing
11369	phosphate-repressible phosphate permease	integral component of membrane;inorganic phosphate transmembrane transporter activity;phosphate ion transport;transmembrane transport
1137	---NA---
11370	RNA polymerase III subunit Rpc25	nuclear chromatin;DNA-directed RNA polymerase III complex;cytosol;RNA polymerase III activity;transcription initiation from RNA polymerase III promoter;tRNA transcription by RNA polymerase III
11373	WD repeat containing 36	cytosol;small-subunit processome;cell division site;Pwp2p-containing subcomplex of 90S preribosome;mitotic spindle pole body;mitotic spindle;rRNA processing
11374	---NA---
11375	---NA---
11376	glycoside hydrolase family 63	mannosyl-oligosaccharide glucosidase activity;oligosaccharide metabolic process
11377	peptide synthetase	catalytic activity;phosphopantetheine binding;metabolic process
11380	---NA---
11381	---NA---
11383	---NA---
11385	---NA---
11386	---NA---
11387	major facilitator superfamily transporter	integral component of membrane;transmembrane transport
11389	methionine aminopeptidase 2	cytoplasm;metal ion binding;metalloaminopeptidase activity;proteolysis;protein initiator methionine removal
1139	sodium hydrogen exchanger family	integral component of membrane;solute:proton antiporter activity;proton transmembrane transport
11390	glucose dehydrogenase	oxidoreductase activity, acting on CH-OH group of donors;flavin adenine dinucleotide binding;oxidation-reduction process
11391	---NA---
11392	hypothetical protein GLRG_10064
11393	FAD binding domain-containing	oxidoreductase activity, acting on CH-OH group of donors;flavin adenine dinucleotide binding;oxidation-reduction process
11395	---NA---
114	---NA---
1140	---NA---
11400	---NA---
11401	---NA---
11402	---NA---
11407	---NA---
11408	---NA---
11409	duf858 domain	nucleus;cytosol;N-terminal protein N-methyltransferase activity;cytoplasmic translation;N-terminal peptidyl-proline dimethylation
11410	---NA---
11411	diacylglycerol kinase catalytic domain-containing	kinase activity;phosphorylation
11412	---NA---
11414	2og-fe oxygenase superfamily	iron ion binding;oxidoreductase activity;oxidation-reduction process
11415	---NA---
11417	---NA---
11419	heterokaryon incompatibility
1142	---NA---
11420	---NA---
11423	---NA---
11424	hydantoinase oxoprolinase	hydrolase activity
11426	---NA---
11427	hypothetical protein CGGC5_10510
11428	---NA---
11431	ankyrin repeat
11433	---NA---
11436	---NA---
11437	integral membrane	integral component of membrane
11438	hypothetical protein CGGC5_8594	integral component of membrane
11439	---NA---
1144	---NA---
11440	---NA---
11442	---NA---
11444	---NA---
11445	cytochrome P450 1A2	integral component of membrane;monooxygenase activity;iron ion binding;oxidoreductase activity, acting on paired donors, with incorporation or reduction of molecular oxygen;heme binding;oxidation-reduction process
11446	---NA---
11447	---NA---
11448	---NA---
11449	---NA---
1145	beta-lactamase
11451	---NA---
11453	hypothetical protein CGLO_10691
11454	hypothetical protein CGLO_11481
11455	hypothetical protein CGLO_00609
11458	Serine threonine- kinase	protein serine/threonine kinase activity;ATP binding;protein phosphorylation
11459	---NA---
1146	---NA---
11461	---NA---
11462	histidine acid phosphatase
11463	---NA---
11465	NADH-ubiquinone oxidoreductase	NADH dehydrogenase (ubiquinone) activity;FMN binding;NAD binding;4 iron, 4 sulfur cluster binding;oxidation-reduction process
11466	---NA---
11467	---NA---
1147	---NA---
11471	oxidoreductase FAD-binding domain-containing	pyridoxamine-phosphate oxidase activity;FMN binding;pyridoxal phosphate biosynthetic process;oxidation-reduction process
11472	---NA---
11473	---NA---
11474	---NA---
11475	---NA---
11477	dienelactone hydrolase	hydrolase activity
11478	---NA---
11479	---NA---
11480	---NA---
11483	---NA---
11485	---NA---
11486	---NA---
11487	GRASP55 65 family	nucleus;cytosol;cell division site;cell tip
1149	---NA---
11490	fermentation associated	integral component of membrane;fermentation
11491	hemagglutinin hemolysin-related	cell adhesion
11494	---NA---
11495	---NA---
11496	ATP dependent RNA helicase	RNA binding;helicase activity;ATP binding
11497	DNA mismatch repair msh3	ATP binding;mismatched DNA binding;mismatch repair
11498	C6 zinc finger domain-containing
11500	---NA---
11501	v-type c subunit family
11503	---NA---
11504	---NA---
11507	DNA repair rad18	nucleus;damaged DNA binding;zinc ion binding;DNA repair
11508	---NA---
1151	---NA---
11510	---NA---
11511	MFS alpha-glucoside transporter	integral component of membrane;transmembrane transporter activity;transmembrane transport
11512	lovastatin nonaketide synthase	transferase activity;phosphopantetheine binding;metabolic process
11515	---NA---
11518	hypothetical protein CGGC5_8520	integral component of membrane
1152	FAD binding domain	integral component of membrane;oxidoreductase activity;FAD binding;oxidation-reduction process
11520	---NA---
11524	NOL1 NOP2 sun family	nucleus;preribosome, large subunit precursor;RNA binding;rRNA (cytosine-C5-)-methyltransferase activity;maturation of LSU-rRNA from tricistronic rRNA transcript (SSU-rRNA, 5.8S rRNA, LSU-rRNA);rRNA base methylation;assembly of large subunit precursor of preribosome
11529	eukaryotic translation initiation factor 3 subunit clu1	cytoplasm;translation initiation factor activity;translational initiation;intracellular distribution of mitochondria
11531	---NA---
11532	---NA---
11533	general amino acid permease	integral component of membrane;amino acid transmembrane transporter activity;amino acid transmembrane transport
11534	---NA---
11537	---NA---
1154	---NA---
11540	---NA---
11542	---NA---
11544	---NA---
11547	glycosyl hydrolase family 92	hydrolase activity;carbohydrate binding;carbohydrate metabolic process
11548	glycosyl transferase family	transferase activity, transferring glycosyl groups
11549	---NA---
11553	importin-beta domain-containing	nucleus;cytoplasm;Ran GTPase binding;protein transporter activity;obsolete transcription factor import into nucleus
11556	---NA---
1156	mynd finger family	metal ion binding
11561	---NA---
11562	---NA---
11563	---NA---
11564	---NA---
11565	---NA---
11566	---NA---
11567	membrane transporter	integral component of membrane;transmembrane transporter activity;transmembrane transport
11568	---NA---
11570	glycosyl hydrolase family 35	hydrolase activity, hydrolyzing O-glycosyl compounds;carbohydrate metabolic process
11572	---NA---
11574	---NA---
11575	---NA---
11577	---NA---
11578	proline oxidase	proline dehydrogenase activity;proline catabolic process;oxidation-reduction process
11579	---NA---
11580	---NA---
11581	chromosome condensation	integral component of membrane
11583	---NA---
11585	-like family
11587	allantoate permease	integral component of membrane;transmembrane transport
11588	peptidyl-prolyl cis-trans isomerase	peptidyl-prolyl cis-trans isomerase activity;protein peptidyl-prolyl isomerization;protein folding
11589	---NA---
1159	---NA---
11591	short chain dehydrogenase
11592	carboxylesterase family
11595	---NA---
11596	hydantoinase B oxoprolinase	cytosol;hydrolase activity;phosphatidylinositol binding
11597	---NA---
11599	---NA---
116	---NA---
1160	deoxyribonuclease tatd	hydrolase activity, acting on ester bonds
11600	---NA---
11601	---NA---
11603	---NA---
11604	---NA---
11605	hypothetical protein CGGC5_2487
1161	---NA---
11610	---NA---
11611	zn 2cys6 transcription factor	binding
11612	---NA---
11613	FAD dependent	oxidoreductase activity;oxidation-reduction process
11614	---NA---
11615	---NA---
11619	---NA---
1162	---NA---
11621	---NA---
11622	---NA---
11624	---NA---
11626	sarcosine oxidase	oxidoreductase activity;oxidation-reduction process
11628	---NA---
11629	---NA---
11632	---NA---
11635	PX domain-containing	hydrolase activity;phosphatidylinositol binding
11636	hypothetical protein CH63R_00402
11637	---NA---
11638	---NA---
11639	---NA---
11641	---NA---
11642	---NA---
11643	---NA---
11644	---NA---
11645	---NA---
11651	---NA---
11653	---NA---
11654	oxoglutarate iron-dependent oxygenase
11656	---NA---
11657	hypothetical protein CGGC5_351
11658	---NA---
11661	---NA---
11665	hypothetical protein CGLO_16833
11667	---NA---
11669	---NA---
1167	microtubule associated	equatorial microtubule organizing center;mitotic spindle pole body;gamma-tubulin binding;karyogamy involved in conjugation with cellular fusion;astral microtubule organization;dynein-driven meiotic oscillatory nuclear movement;gamma-tubulin complex localization;attachment of mitotic spindle microtubules to kinetochore;microtubule nucleation by interphase microtubule organizing center
11671	ankyrin unc44
11673	---NA---
11674	hypothetical protein CGGC5_14911	integral component of membrane
11675	FAD-dependent oxygenase	oxidoreductase activity, acting on CH-OH group of donors;flavin adenine dinucleotide binding;oxidation-reduction process
11676	duf1339 domain	protein kinase CK2 complex;protein kinase regulator activity;regulation of protein kinase activity
11678	hypothetical protein CGGC5_12966
11679	hypothetical protein CGGC5_13682, partial
1168	---NA---
11680	---NA---
11682	---NA---
11683	N-acetyltransferase p20 1	N-acetyltransferase activity
11686	---NA---
11687	---NA---
11688	cystathionine beta-synthase (beta-thionase)
11691	---NA---
11692	---NA---
11694	---NA---
11696	mynd finger	metal ion binding
117	---NA---
11702	methyltransferase domain-containing	methyltransferase activity;methylation
11704	F-box domain-containing
11707	hypothetical protein CGLO_10305	integral component of membrane
11708	hypothetical protein CGGC5_351
11709	---NA---
11712	---NA---
11713	TBC domain-containing
11714	---NA---
11717	---NA---
11719	---NA---
1172	swr1-complex 4	Swr1 complex;NuA4 histone acetyltransferase complex;DNA repair;establishment of mitotic sister chromatid cohesion;histone exchange;histone H4 acetylation;histone H2A acetylation
11720	---NA---
11722	---NA---
11727	---NA---
11728	---NA---
11729	---NA---
1173	FAD-dependent oxidoreductase-like enzyme
11730	---NA---
11731	---NA---
11736	---NA---
11743	glycoside hydrolase family 3	extracellular region;plasma membrane;beta-glucosidase activity;scopolin beta-glucosidase activity;cellulose catabolic process
11745	regulator of rDNA transcription 8	integral component of membrane
11747	beta-ketoacyl synthase domain-containing	oxidoreductase activity;transferase activity;oxidation-reduction process
11749	---NA---
11750	---NA---
11751	---NA---
11752	C6 transcription factor	nucleus;RNA polymerase II transcription factor activity, sequence-specific DNA binding;zinc ion binding;regulation of transcription by RNA polymerase II
11753	---NA---
11755	---NA---
11756	beta-ketoacyl synthase domain-containing	oxidoreductase activity;transferase activity;phosphopantetheine binding;oxidation-reduction process
11757	ABC1 domain
11759	---NA---
1176	polyketide synthase	zinc ion binding;oxidoreductase activity;transferase activity;phosphopantetheine binding;oxidation-reduction process
11760	nrps-like enzyme	catalytic activity;metabolic process
11761	---NA---
11763	peptide transporter mtd1	integral component of membrane;transmembrane transport
11764	hypothetical protein CGLO_15522
11766	---NA---
11767	---NA---
11768	hypothetical protein CGLO_08615
11769	---NA---
1177	duf1680 domain	catalytic activity
11770	---NA---
11771	acetoacetate- ligase	integral component of membrane;acetoacetate-CoA ligase activity;lipid metabolic process
11772	Acetyl- carboxylase	acetyl-CoA carboxylase activity;biotin carboxylase activity;ATP binding;metal ion binding;fatty acid biosynthetic process
11773	actin lateral binding
11776	cytoskeleton assembly control Sla2	actin binding;phospholipid binding;clathrin binding;endocytosis
11777	---NA---
11778	---NA---
11779	---NA---
11781	---NA---
11782	---NA---
11785	---NA---
11787	---NA---
11789	ZIP Zinc transporter	fungal-type vacuole membrane;endoplasmic reticulum membrane;integral component of membrane;zinc ion transmembrane transporter activity;cellular zinc ion homeostasis;zinc ion transmembrane transport
11791	---NA---
11795	endonuclease exonuclease phosphatase family	endonuclease activity;exonuclease activity;nucleic acid phosphodiester bond hydrolysis
11797	---NA---
118	---NA---
11801	---NA---
11803	---NA---
11804	SAP domain-containing
11805	---NA---
11808	---NA---
11809	---NA---
11810	---NA---
11811	---NA---
11813	---NA---
11815	---NA---
11817	cluster assembly scaffold	mitochondrial matrix;protein-containing complex;iron ion binding;iron-sulfur transferase activity;2 iron, 2 sulfur cluster binding;cellular iron ion homeostasis;[2Fe-2S] cluster assembly;protein maturation by iron-sulfur cluster transfer
1182	---NA---
11822	---NA---
11824	---NA---
11825	---NA---
11826	---NA---
11827	---NA---
11829	---NA---
1183	---NA---
11831	---NA---
11833	---NA---
11835	hypothetical protein CGLO_14798
11837	proline permease	integral component of membrane;amino acid transmembrane transporter activity;amino acid transmembrane transport
11840	neutral amino acid permease
11842	---NA---
11845	---NA---
11846	---NA---
11847	---NA---
1185	---NA---
11850	ankyrin repeat-containing
11854	---NA---
11855	---NA---
11859	---NA---
1186	---NA---
11861	---NA---
11863	cyclic nucleotide-binding domain-containing	fungal-type vacuole membrane;endoplasmic reticulum;Golgi apparatus;integral component of membrane;secondary active sulfate transmembrane transporter activity;sulfate transmembrane transport
11864	---NA---
11865	---NA---
11867	---NA---
11868	---NA---
11869	---NA---
1187	---NA---
11870	---NA---
11871	---NA---
11878	---NA---
11879	---NA---
11880	---NA---
11881	nonribosomal peptide	catalytic activity;phosphopantetheine binding;metabolic process
11882	---NA---
11883	---NA---
11885	MFS alpha-glucoside transporter	integral component of membrane;transmembrane transporter activity;transmembrane transport
11887	---NA---
11891	histone-lysine n-methyltransferase set9	nucleus;cytosol;cell division site;mitotic spindle pole body;nucleosome binding;histone methyltransferase activity (H4-K20 specific);chromatin silencing;cellular protein localization;histone H4-K20 methylation;mitotic DNA damage checkpoint
11892	---NA---
11893	---NA---
11897	SMC N terminal domain-containing	Smc5-Smc6 complex;double-strand break repair via homologous recombination;sister chromatid cohesion;resolution of recombination intermediates
11898	---NA---
119	kelch domain-containing	integral component of membrane
11900	---NA---
11901	---NA---
11902	---NA---
11903	hypothetical protein CGLO_11731	proton-transporting ATP synthase complex, catalytic core F(1);proton-transporting ATP synthase activity, rotational mechanism;proton-transporting ATPase activity, rotational mechanism;ATP synthesis coupled proton transport
11906	duf726 domain-containing	integral component of membrane
11907	---NA---
11908	---NA---
11909	---NA---
11911	DnaJ domain-containing protein
11914	---NA---
11916	---NA---
11919	---NA---
11920	---NA---
11921	---NA---
11922	---NA---
11923	---NA---
11924	---NA---
11925	---NA---
11927	---NA---
11929	---NA---
11933	---NA---
11935	---NA---
11938	aspartyl-tRNA synthetase	cytoplasm;nucleic acid binding;aspartate-tRNA ligase activity;ATP binding;aspartyl-tRNA aminoacylation
11939	hexokinase HXK2	cell;hexokinase activity;ATP binding;glucose binding;cellular glucose homeostasis;glycolytic process;carbohydrate phosphorylation
1194	hypothetical protein CGGC5_14439	integral component of membrane
11940	---NA---
11942	cytochrome P450	monooxygenase activity;iron ion binding;oxidoreductase activity, acting on paired donors, with incorporation or reduction of molecular oxygen;heme binding;oxidation-reduction process
11943	---NA---
11945	---NA---
11946	FAD binding domain	integral component of membrane;oxidoreductase activity;FAD binding;oxidation-reduction process
11947	---NA---
1195	---NA---
11952	---NA---
11954	choline dehydrogenase
11955	---NA---
11958	DSHCT domain-containing	cytosol;Ski complex;RNA binding;RNA helicase activity;ATP binding;nuclear-transcribed mRNA catabolic process, 3'-5' exonucleolytic nonsense-mediated decay;nuclear-transcribed mRNA catabolic process, non-stop decay
11959	---NA---
11960	multidrug resistance fnx1	integral component of membrane;transmembrane transport
11961	---NA---
11964	---NA---
11965	adenosine AMP deaminase	deaminase activity
11968	---NA---
11969	---NA---
1197	---NA---
11971	---NA---
11972	---NA---
11973	ankyrin repeat	integral component of membrane;metal ion transmembrane transporter activity;metal ion transport;transmembrane transport
11974	---NA---
11977	---NA---
11978	ring zinc finger	chromosome, telomeric region;nucleus;RQC complex;ubiquitin-protein transferase activity;zinc ion binding;ribosome binding;chromatin silencing at telomere;protein ubiquitination;ribosome-associated ubiquitin-dependent protein catabolic process
1198	---NA---
11982	---NA---
11983	high affinity camp	3',5'-cyclic-nucleotide phosphodiesterase activity;metal ion binding;signal transduction
11985	methyltransferase domain-containing	methyltransferase activity;methylation
11986	---NA---
11988	---NA---
11989	---NA---
11992	heat repeat	nucleus;cytosol
11993	nitroreductase	oxidoreductase activity;oxidation-reduction process
11995	---NA---
11997	---NA---
11998	---NA---
11999	short-chain dehydrogenase reductase sdr
1200	BRE1 E3 ubiquitin ligase	chromosome, telomeric region;nuclear chromatin;DNA replication origin binding;ubiquitin-protein transferase activity;zinc ion binding;ligase activity;identical protein binding;telomere maintenance via recombination;double-strand break repair via homologous recombination;chromatin silencing at telomere;transcription by RNA polymerase II;histone monoubiquitination;regulation of DNA-dependent DNA re…
12000	---NA---
12003	---NA---
12005	FAD binding domain-containing	oxidoreductase activity, acting on CH-OH group of donors;flavin adenine dinucleotide binding;oxidation-reduction process
12006	vacuolar sorting 55	fungal-type vacuole membrane;late endosome;Golgi apparatus;integral component of membrane;Vps55/Vps68 complex;late endosome to vacuole transport via multivesicular body sorting pathway
12007	het domain-containing
12008	---NA---
12009	hypothetical protein CGGC5_1013	integral component of membrane
1201	---NA---
12011	hypothetical protein CGLO_11488
12014	NAD dependent epimerase dehydratase	catalytic activity;coenzyme binding
12016	---NA---
12017	---NA---
12020	---NA---
12021	---NA---
12027	hypothetical protein CGLO_16042
12028	---NA---
12029	---NA---
12030	---NA---
12031	---NA---
12034	---NA---
12035	---NA---
12036	---NA---
1204	---NA---
12040	---NA---
12043	---NA---
12045	thiosulfate sulfurtransferase	mitochondrion;transferase activity
12048	mitochondrial chaperone bcs1	ATP binding
12049	C6 transcription factor	nucleus;RNA polymerase II transcription factor activity, sequence-specific DNA binding;DNA binding;zinc ion binding;transcription, DNA-templated;regulation of transcription by RNA polymerase II
12052	---NA---
12054	---NA---
12056	---NA---
12057	---NA---
12058	fungal specific transcription factor domain-containing	nucleus;DNA binding;zinc ion binding;transcription, DNA-templated
12059	---NA---
12062	polyketide synthase	transferase activity;hydrolase activity, acting on ester bonds;biosynthetic process
12063	ammonium transporter	integral component of membrane;ammonium transmembrane transporter activity;ammonium transmembrane transport
12064	dihydrouridine synthase	mitochondrion;tRNA dihydrouridine synthase activity;flavin adenine dinucleotide binding;tRNA dihydrouridine synthesis;oxidation-reduction process
12066	---NA---
1207	---NA---
12070	---NA---
12071	---NA---
12072	telomere length regulation
12073	---NA---
1208	---NA---
12080	---NA---
12081	---NA---
12082	hypothetical protein CGGC5_8280
12084	---NA---
12085	26S proteasome subunit RPN7	proteasome complex;COP9 signalosome;COP9 signalosome assembly
12089	hypothetical protein CGLO_04558	integral component of membrane
1209	---NA---
12091	---NA---
12094	---NA---
12096	---NA---
12098	hypothetical protein CGLO_04219	integral component of membrane
12099	---NA---
121	---NA---
12103	---NA---
12107	hypothetical protein CGLO_01944	integral component of membrane
12109	dihydroxyacid dehydratase	ubiquitin-protein transferase activity;zinc ion binding;protein ubiquitination
1211	---NA---
12111	---NA---
12113	---NA---
12115	tall aerial hyphae-4	nucleus;RNA polymerase II transcription factor activity, sequence-specific DNA binding;DNA binding;zinc ion binding;transcription, DNA-templated;regulation of transcription by RNA polymerase II
12116	---NA---
12118	---NA---
12119	---NA---
1212	nol1 nop2 sun family	RNA binding;tRNA (cytosine-5-)-methyltransferase activity;tRNA methylation
12121	---NA---
12122	---NA---
12126	---NA---
1213	---NA---
12130	---NA---
12131	---NA---
12133	---NA---
12134	---NA---
12135	ABC multidrug transporter	integral component of membrane;homocitrate synthase activity;ATP binding;ATPase activity, coupled to transmembrane movement of substances;lysine biosynthetic process via aminoadipic acid;transmembrane transport
12139	glycoside hydrolase	beta-galactosidase complex;beta-galactosidase activity;carbohydrate metabolic process
12141	---NA---
12144	---NA---
12145	---NA---
12146	---NA---
12147	---NA---
1215	transcription factor atf21	DNA binding transcription factor activity;sequence-specific DNA binding;regulation of transcription, DNA-templated
12150	Acetyl- hydrolase	hydrolase activity;acetyl-CoA metabolic process
12151	---NA---
12153	---NA---
12154	---NA---
12155	---NA---
12158	cell morphogenesis PAG1	incipient cellular bud site;cellular bud;mating projection tip;cell morphogenesis;budding cell apical bud growth
12160	---NA---
12161	---NA---
12165	---NA---
12166	---NA---
12167	---NA---
12169	hypothetical protein CGLO_14013
1217	pyridine nucleotide-disulfide	oxidoreductase activity;oxidation-reduction process
12171	succinate dehydrogenase	mitochondrial inner membrane;succinate dehydrogenase (ubiquinone) activity;flavin adenine dinucleotide binding;tricarboxylic acid cycle;electron transport chain
12172	hypothetical protein CGGC5_12569	integral component of membrane
12173	aminoacylase 1	hydrolase activity;metabolic process
12174	---NA---
12176	---NA---
12179	---NA---
12180	---NA---
12181	subtilisin-like serine protease	serine-type endopeptidase activity;proteolysis
12182	probable SERINE-TYPE CARBOXYPEPTIDASE F PRECURSOR	serine-type carboxypeptidase activity;proteolysis
12184	isopropanol dehydrogenase	zinc ion binding;oxidoreductase activity;oxidation-reduction process
12185	fungal specific transcription factor	nucleus;DNA binding;zinc ion binding;transcription, DNA-templated
12186	---NA---
12187	heterokaryon incompatibility
1219	---NA---
12191	---NA---
12192	---NA---
12194	---NA---
12196	---NA---
12198	---NA---
122	---NA---
1220	---NA---
12200	hypothetical protein CGGC5_13471
12202	---NA---
12204	---NA---
12206	---NA---
12208	---NA---
12210	ABC multidrug transporter	integral component of membrane;ATP binding;ATPase activity, coupled to transmembrane movement of substances;transmembrane transport
12213	---NA---
12215	---NA---
12217	---NA---
12218	---NA---
1222	---NA---
12220	---NA---
12221	---NA---
12224	methionine type	cytoplasm;metal ion binding;metalloaminopeptidase activity;proteolysis;protein initiator methionine removal
12226	benzoate 4-monooxygenase cytochrome p450	integral component of membrane;monooxygenase activity;iron ion binding;oxidoreductase activity, acting on paired donors, with incorporation or reduction of molecular oxygen;heme binding;oxidation-reduction process
12228	---NA---
12229	flavin-containing monooxygenase	monooxygenase activity;oxidation-reduction process
1223	---NA---
12232	---NA---
12235	---NA---
12236	---NA---
12237	---NA---
12238	---NA---
12240	---NA---
12241	multicopper oxidase	copper ion binding;oxidoreductase activity;oxidation-reduction process
12243	---NA---
1225	---NA---
12250	---NA---
12251	hypothetical protein CGLO_12124	peroxidase activity;cellular oxidant detoxification
12254	---NA---
12256	polyketide synthase	zinc ion binding;oxidoreductase activity;transferase activity;phosphopantetheine binding;oxidation-reduction process
12258	---NA---
12259	---NA---
12261	---NA---
12263	---NA---
12264	---NA---
12266	---NA---
12267	Lovastatin diketide synthase	oxidoreductase activity;transferase activity;phosphopantetheine binding;oxidation-reduction process
12268	---NA---
12270	---NA---
12271	---NA---
12273	---NA---
12274	---NA---
12277	---NA---
12278	alpha-ketoglutarate dependent xanthine dioxygenase	nucleus;RNA polymerase II transcription factor activity, sequence-specific DNA binding;zinc ion binding;dioxygenase activity;regulation of transcription by RNA polymerase II;oxidation-reduction process
12279	related to cactin	nuclear telomeric heterochromatin;mitochondrion
1228	---NA---
12281	hypothetical protein CGLO_04880	integral component of membrane
12286	---NA---
12289	---NA---
1229	---NA---
12290	hypothetical protein CH063_00594, partial
12294	---NA---
12295	---NA---
12297	retinol dehydrogenase 13
12298	---NA---
12299	---NA---
12302	alpha beta-hydrolase	hydrolase activity;metabolic process
12306	---NA---
12307	glycolipid anchored surface	plasma membrane;integral component of membrane;anchored component of membrane;transferase activity;carbohydrate metabolic process
12308	---NA---
1231	Pyruvate carboxylase	cytosol;DNA binding;biotin carboxylase activity;pyruvate carboxylase activity;ATP binding;biotin binding;metal ion binding;pyruvate metabolic process;gluconeogenesis
12310	---NA---
12311	---NA---
12312	transcription elongation factor	transcription elongation factor complex;RNA polymerase II core binding;translation elongation factor activity;transcription elongation from RNA polymerase II promoter;translational elongation;chromatin organization involved in regulation of transcription
12313	---NA---
12314	---NA---
12317	hypothetical protein CGLO_14770
12318	WSC domain-containing
12319	---NA---
1232	---NA---
12320	gmc oxidoreductase	oxidoreductase activity, acting on CH-OH group of donors;flavin adenine dinucleotide binding;oxidation-reduction process
12321	---NA---
12322	---NA---
12323	---NA---
12324	---NA---
12327	---NA---
12329	RNA polymerase Rpb3 insert domain-containing	DNA-directed RNA polymerase II, core complex;cytosol;DNA binding;DNA-directed 5'-3' RNA polymerase activity;protein dimerization activity;transcription, RNA-templated;termination of RNA polymerase II transcription
1233	aldo keto reductase
12331	---NA---
12332	---NA---
12335	ring zinc finger	zinc ion binding
12336	FAD dependent	oxidoreductase activity;oxidation-reduction process
12339	---NA---
1234	---NA---
12344	---NA---
12345	---NA---
12346	C6 zinc finger domain
12347	---NA---
12349	glutathione s-transferase	transferase activity
1235	---NA---
12350	---NA---
12351	---NA---
12352	---NA---
12353	---NA---
12354	---NA---
12355	---NA---
12356	MFS quinate transporter	integral component of membrane;transmembrane transporter activity;transmembrane transport
12358	hypothetical protein CGGC5_7644	hydrolase activity, acting on carbon-nitrogen (but not peptide) bonds
12359	---NA---
12360	---NA---
12361	---NA---
12365	---NA---
12366	---NA---
12369	---NA---
1237	---NA---
12370	---NA---
12376	---NA---
12377	kinetochore nuf2	condensed nuclear chromosome kinetochore;spindle microtubule;Ndc80 complex;NMS complex;meiotic spindle pole body;mitotic spindle pole body;structural constituent of cytoskeleton;microtubule nucleation;attachment of mitotic spindle microtubules to kinetochore
12378	---NA---
1238	---NA---
12383	---NA---
12387	---NA---
12388	---NA---
12389	---NA---
12392	---NA---
12395	---NA---
12396	---NA---
12398	---NA---
124	---NA---
12400	---NA---
12402	---NA---
12403	---NA---
12406	---NA---
12407	glutathione s-transferase	transferase activity
12408	---NA---
1241	---NA---
12410	formate transporter	integral component of membrane;transporter activity;transport
12414	---NA---
12418	---NA---
12419	---NA---
12420	---NA---
12421	oxalate formate antiporter	integral component of membrane;carboxy-lyase activity;transmembrane transport
12422	---NA---
12424	ribosomal L24e	nucleolus;ribosome;preribosome, large subunit precursor;ATPase activator activity;positive regulation of ATPase activity;ribosomal large subunit biogenesis;assembly of large subunit precursor of preribosome
12426	---NA---
12427	---NA---
12428	protamine p1
12429	phosphorus acquisition-controlling	protein dimerization activity
1243	carboxypeptidase S1	serine-type carboxypeptidase activity;proteolysis
12430	---NA---
12432	---NA---
12435	---NA---
12436	---NA---
12437	peroxin 8
1244	---NA---
12442	---NA---
12443	---NA---
12446	thioredoxin reductase	oxidoreductase activity;oxidation-reduction process
12447	---NA---
12448	---NA---
12449	---NA---
1245	---NA---
12450	---NA---
12451	---NA---
12457	sphingomyelin phosphodiesterase	hydrolase activity
12458	---NA---
12460	---NA---
12465	FHA domain-containing	cytosol;cell division site;mitotic spindle pole body;zinc ion binding;ubiquitin-ubiquitin ligase activity;mitotic spindle assembly checkpoint;negative regulation of septation initiation signaling;Dma1-dependent checkpoint;protein autoubiquitination;negative regulation of protein localization to spindle pole body
12466	---NA---
12467	---NA---
12469	---NA---
1247	actin cytoskeleton organization	nucleus;actomyosin contractile ring;cytosol;polysome;cellular protein localization;mitotic actomyosin contractile ring assembly
12470	---NA---
12472	---NA---
12473	---NA---
12477	hypothetical protein CFIO01_13664
12478	---NA---
12479	---NA---
1248	---NA---
12480	hydantoinase B oxoprolinase	hydrolase activity
12482	---NA---
12483	---NA---
12484	---NA---
12486	---NA---
12488	---NA---
12492	---NA---
12494	---NA---
12496	---NA---
12498	---NA---
12499	hypothetical protein CGGC5_14769	integral component of membrane
125	---NA---
12500	---NA---
12502	---NA---
12504	carbon catabolite repression
12507	---NA---
12512	---NA---
12513	---NA---
12514	---NA---
12517	---NA---
12519	---NA---
12520	---NA---
12521	---NA---
12523	g u mismatch-specific uracil dna glycosylase	nucleus;uracil DNA N-glycosylase activity;hypoxanthine DNA N-glycosylase activity;xanthine DNA N-glycosylase activity;oxanine DNA N-glycosylase activity;DNA repair
12524	---NA---
12525	---NA---
12527	---NA---
12529	---NA---
12530	ph domain-containing	cytoplasm;integral component of membrane
12532	---NA---
12534	---NA---
12535	---NA---
12536	GNAT family acetyltransferase	N-acetyltransferase activity
12537	---NA---
12541	mate efflux family	integral component of membrane;drug transmembrane transporter activity;antiporter activity;drug transmembrane transport
12542	d-lactate dehydrogenase	oxidoreductase activity, acting on CH-OH group of donors;flavin adenine dinucleotide binding;oxidation-reduction process
12543	---NA---
12544	---NA---
12545	---NA---
12546	RNA polymerase iii subunit rpc82	nucleus;mitotic spindle pole body;DNA binding;DNA-directed 5'-3' RNA polymerase activity;transcription, DNA-templated
12547	hypothetical protein CGGC5_10478	integral component of membrane
12548	---NA---
12549	---NA---
12550	---NA---
12551	---NA---
12553	---NA---
12554	---NA---
12556	cytochrome P450 82A2	integral component of membrane;monooxygenase activity;iron ion binding;oxidoreductase activity, acting on paired donors, with incorporation or reduction of molecular oxygen;heme binding;oxidation-reduction process
12557	---NA---
12559	---NA---
1256	OPT family small oligopeptide transporter	integral component of membrane;transmembrane transport
12563	---NA---
12568	---NA---
12569	---NA---
12570	---NA---
12571	hypothetical protein CGLO_15990
12573	hypothetical protein CGLO_17053
12578	integral membrane	integral component of membrane
12579	---NA---
1258	3-hydroxyacyl- dehydrogenase	3-hydroxyacyl-CoA dehydrogenase activity;NAD+ binding;fatty acid metabolic process;oxidation-reduction process
12581	SH3 domain-containing	intracellular;guanyl-nucleotide exchange factor activity;small GTPase mediated signal transduction;positive regulation of GTPase activity
12583	---NA---
12585	---NA---
12587	---NA---
12589	---NA---
1259	---NA---
12590	---NA---
12593	---NA---
12594	Vps52 Sac2 family
12595	neutral protease 2	extracellular region;metalloendopeptidase activity;metal ion binding;proteolysis
12599	---NA---
126	---NA---
12601	C6 zinc finger domain-containing	nucleus;RNA polymerase II transcription factor activity, sequence-specific DNA binding;DNA binding;zinc ion binding;transcription, DNA-templated;regulation of transcription by RNA polymerase II
12605	---NA---
12606	---NA---
12608	---NA---
12609	thioredoxin	cell;integral component of membrane;protein disulfide oxidoreductase activity;glycerol ether metabolic process;cell redox homeostasis;oxidation-reduction process
1261	---NA---
12610	transferase family	transferase activity;metabolic process
12611	---NA---
12612	---NA---
12613	---NA---
12614	general amino acid permease agp2	integral component of membrane;amino acid transmembrane transporter activity;amino acid transmembrane transport
12617	hypothetical protein CGGC5_6884	integral component of membrane
12619	BAH domain-containing	DNA binding;chromatin binding;ubiquitin-protein transferase activity;zinc ion binding;histone ubiquitination;histone catabolic process;regulation of transcription from RNA polymerase II promoter in response to oxidative stress
1262	---NA---
12622	histidine kinase hhk13p	intracellular;phosphorelay sensor kinase activity;phosphorelay signal transduction system;signal transduction by protein phosphorylation
12626	---NA---
12629	---NA---
12630	alcohol dehydrogenase	zinc ion binding;oxidoreductase activity;oxidation-reduction process
12633	---NA---
12634	---NA---
12635	Ankyrin repeat nuc-2	aspartic-type endopeptidase activity;phosphoric diester hydrolase activity;proteolysis;lipid metabolic process
12638	---NA---
12639	Transcription factor
12640	---NA---
12641	---NA---
12646	---NA---
12649	---NA---
12651	---NA---
12652	---NA---
12653	---NA---
12655	---NA---
12656	C6 finger domain-containing	nucleus;RNA polymerase II transcription factor activity, sequence-specific DNA binding;zinc ion binding;regulation of transcription by RNA polymerase II
12657	actin interacting 3	incipient cellular bud site;polarisome;spindle pole body;cellular bud tip;cellular bud neck;growing cell tip;non-growing cell tip;mating projection tip;actin binding;cytoskeletal regulatory protein binding;enzyme activator activity;budding cell apical bud growth;bipolar cellular bud site selection;pseudohyphal growth;astral microtubule organization;regulation of protein localization;extrachromoso…
12658	---NA---
1266	major facilitator superfamily transporter	integral component of membrane;transmembrane transporter activity;anion transport;transmembrane transport
12664	hypothetical protein CGLO_05394
12668	---NA---
12669	major facilitator superfamily transporter	integral component of membrane;transmembrane transporter activity;transmembrane transport
12673	glucanase B
12674	---NA---
12676	---NA---
12677	---NA---
12678	AP-1 complex subunit sigma-1	protein transporter activity;protein transport
12679	---NA---
12680	---NA---
12685	hypothetical protein CGGC5_10433	integral component of membrane
12686	---NA---
12687	---NA---
12691	---NA---
12692	autophagy 22	integral component of membrane
12693	---NA---
12694	---NA---
12695	---NA---
12696	Arp2 3 complex subunit	nucleus;actomyosin contractile ring;cytosol;Arp2/3 protein complex;actin cortical patch;medial cortex;extrinsic component of mitochondrial outer membrane;mating projection tip;mRNA binding;structural molecule activity;mitochondrion inheritance;actin cortical patch assembly;Arp2/3 complex-mediated actin nucleation
12697	---NA---
12698	---NA---
12699	---NA---
127	---NA---
1270	---NA---
12703	glutamine-dependent nad(+) synthetase	NAD+ synthase (glutamine-hydrolyzing) activity;ATP binding;hydrolase activity, acting on carbon-nitrogen (but not peptide) bonds;NAD biosynthetic process
12704	---NA---
12705	---NA---
12706	---NA---
12709	---NA---
12710	---NA---
12711	hypothetical protein CGLO_01423
12713	---NA---
12715	DNA repair and recombination rad5c	ATP binding;zinc ion binding
12716	down-regulated in metastasis	nucleoplasm;nucleolus;cytoplasm;90S preribosome;preribosome, small subunit precursor;small-subunit processome;endonucleolytic cleavage in ITS1 to separate SSU-rRNA from 5.8S rRNA and LSU-rRNA from tricistronic rRNA transcript (SSU-rRNA, 5.8S rRNA, LSU-rRNA);endonucleolytic cleavage to generate mature 5'-end of SSU-rRNA from (SSU-rRNA, 5.8S rRNA, LSU-rRNA);endonucleolytic cleavage in 5'-ETS of tri…
12717	---NA---
12718	---NA---
12720	---NA---
12722	---NA---
12723	---NA---
12725	---NA---
12726	---NA---
12727	---NA---
12728	---NA---
12730	alpha-L-fucosidase 1	alpha-L-fucosidase activity;carbohydrate metabolic process
12732	---NA---
12734	---NA---
12735	---NA---
12736	oligopeptide transporter	integral component of membrane;transmembrane transport
12737	---NA---
12740	---NA---
12741	U6 snRNA phosphodiesterase	nucleus;poly(U)-specific exoribonuclease activity, producing 3' uridine cyclic phosphate ends;mRNA processing;RNA splicing;U6 snRNA 3'-end processing;RNA phosphodiester bond hydrolysis, exonucleolytic
12742	---NA---
12745	---NA---
12749	---NA---
1275	---NA---
12751	---NA---
12752	---NA---
12753	---NA---
12754	---NA---
12756	---NA---
12758	---NA---
1276	---NA---
12762	glutamyl-tRNA amidotransferase subunit a	transferase activity;carbon-nitrogen ligase activity, with glutamine as amido-N-donor
12763	---NA---
12773	---NA---
12775	hypothetical protein CGGC5_11117
12776	---NA---
1278	ATP-dependent rna helicase dbp10	nucleus;RNA binding;ATP-dependent RNA helicase activity;ATP binding
12782	---NA---
12783	---NA---
12785	---NA---
12786	mitochondrial folate carrier	integral component of membrane;transmembrane transport
12787	---NA---
12788	---NA---
1279	hypothetical protein CGLO_09802
12790	ubiquitin carboxyl-terminal hydrolase	thiol-dependent ubiquitin-specific protease activity;metal ion binding;ubiquitin-dependent protein catabolic process;protein deubiquitination
12791	---NA---
12792	hypothetical protein FGSG_03507	copper ion binding;oxidoreductase activity;oxidation-reduction process
12793	---NA---
12795	homogentisate 1,2-dioxygenase	homogentisate 1,2-dioxygenase activity;L-phenylalanine catabolic process;tyrosine metabolic process;oxidation-reduction process
12796	calcium p-type atpase	integral component of membrane;calcium-transporting ATPase activity;ATP binding;metal ion binding;calcium ion transmembrane transport
12798	---NA---
1280	---NA---
12800	major facilitator superfamily transporter	integral component of membrane;transmembrane transport
12801	---NA---
12802	---NA---
12803	---NA---
12804	---NA---
12807	phosphoglycerate mutase
1281	patched sphingolipid transporter
12810	---NA---
12812	duf1682 domain	integral component of membrane
12813	---NA---
12814	---NA---
12818	histidine kinase group	intracellular;integral component of membrane;phosphorelay sensor kinase activity;phosphorelay signal transduction system;signal transduction by protein phosphorylation
12819	cytochrome b-c1 complex subunit rieske	mitochondrial respiratory chain complex III;ubiquinol-cytochrome-c reductase activity;metal ion binding;2 iron, 2 sulfur cluster binding;mitochondrial electron transport, ubiquinol to cytochrome c;aerobic respiration;proton transmembrane transport
12820	heterokaryon incompatibility
12823	C2H2 transcription factor	nucleus;DNA binding;zinc ion binding;transcription, DNA-templated
12825	---NA---
12826	---NA---
12828	fungal specific transcription factor domain-containing	nucleus;DNA binding;zinc ion binding;transcription, DNA-templated
1283	---NA---
12832	---NA---
12833	---NA---
12837	---NA---
12838	---NA---
12839	---NA---
1284	MFS sugar transporter	nucleus;integral component of membrane;RNA polymerase II transcription factor activity, sequence-specific DNA binding;DNA binding;zinc ion binding;transmembrane transporter activity;transcription, DNA-templated;regulation of transcription by RNA polymerase II;carbohydrate transport;transmembrane transport
12840	---NA---
12841	---NA---
12842	---NA---
12843	beta-1,6-galactanase	hydrolase activity, hydrolyzing O-glycosyl compounds;carbohydrate metabolic process
12844	dipeptidyl-peptidase III	phosphatase activator activity;autophagy of mitochondrion;endocytosis;actin filament organization;response to heat;response to salt stress;regulation of growth;positive regulation of catalytic activity
12848	Sugar transporter	integral component of membrane;transmembrane transporter activity;carbohydrate transport;transmembrane transport
12849	---NA---
1285	---NA---
12850	---NA---
12851	---NA---
12852	V-type proton ATPase subunit a	vacuolar proton-transporting V-type ATPase, V0 domain;integral component of membrane;proton transmembrane transporter activity;ATP hydrolysis coupled proton transport
12854	---NA---
12856	---NA---
12858	---NA---
12859	hypothetical protein CGGC5_8937	integral component of membrane
1286	---NA---
12860	---NA---
12861	---NA---
12866	---NA---
12868	FMN-dependent dehydrogenase	FMN binding;oxidoreductase activity;oxidation-reduction process
12869	---NA---
12870	---NA---
12874	serine carboxypeptidase	nucleus;RNA polymerase II transcription factor activity, sequence-specific DNA binding;serine-type carboxypeptidase activity;zinc ion binding;dioxygenase activity;regulation of transcription by RNA polymerase II;proteolysis;oxidation-reduction process
12877	---NA---
12878	---NA---
1288	---NA---
12880	---NA---
12883	---NA---
12886	---NA---
12887	---NA---
12888	---NA---
12889	---NA---
1289	---NA---
12890	hypothetical protein CGGC5_6253
12891	60S ribosomal L37
12894	---NA---
12899	---NA---
12901	---NA---
12903	---NA---
12904	glutamyl-tRNA amidotransferase	transferase activity;carbon-nitrogen ligase activity, with glutamine as amido-N-donor
12906	---NA---
12907	heterokaryon incompatibility, partial
12909	---NA---
12910	PHD-finger domain-containing	chromosome, telomeric region;cytosol;chromatin binding;zinc ion binding;methylated histone binding;chromatin silencing at telomere;histone H3-K4 methylation
12911	---NA---
12913	WD domain-containing	nuclear matrix;nuclear SCF ubiquitin ligase complex;ubiquitin-protein transferase activity;ubiquitin binding;G1/S transition of mitotic cell cycle;G2/M transition of mitotic cell cycle;meiotic cell cycle;SCF-dependent proteasomal ubiquitin-dependent protein catabolic process;ubiquitin-dependent protein catabolic process;cell division
12914	---NA---
12916	---NA---
12918	---NA---
1292	kow motif containing
12921	---NA---
12923	---NA---
12924	1-aminocyclopropane-1-carboxylate deaminase
12925	---NA---
12927	helicase associated domain-containing	U2-type spliceosomal complex;post-mRNA release spliceosomal complex;nucleic acid binding;ATP-dependent RNA helicase activity;ATP binding;spliceosomal complex disassembly;maturation of SSU-rRNA from tricistronic rRNA transcript (SSU-rRNA, 5.8S rRNA, LSU-rRNA);maturation of LSU-rRNA from tricistronic rRNA transcript (SSU-rRNA, 5.8S rRNA, LSU-rRNA);maturation of 5.8S rRNA from tricistronic rRNA tran…
12929	ABC multidrug transporter	integral component of membrane;ATP binding;ATPase activity, coupled to transmembrane movement of substances;transmembrane transport
1293	2-isopropylmalate synthase	transferase activity, transferring acyl groups, acyl groups converted into alkyl on transfer;carboxylic acid metabolic process
12930	---NA---
12931	---NA---
12933	hypothetical protein CGLO_11452
12934	---NA---
12936	---NA---
12937	---NA---
12938	---NA---
1294	---NA---
12940	---NA---
12941	---NA---
12943	Spc97 Spc98 family	spindle pole;cytoplasm;microtubule organizing center;microtubule;gamma-tubulin binding;microtubule nucleation
12944	---NA---
12947	---NA---
1295	---NA---
12950	---NA---
12952	hypothetical protein CGGC5_4543	integral component of membrane
12953	---NA---
12957	proteasome component PUP2	nucleus;proteasome core complex, alpha-subunit complex;proteasome storage granule;threonine-type endopeptidase activity;proteasomal ubiquitin-independent protein catabolic process;proteasome-mediated ubiquitin-dependent protein catabolic process
12958	UBX domain-containing
12960	---NA---
12964	aspartate aminotransferase	nucleic acid binding;methyltransferase activity;transaminase activity;pyridoxal phosphate binding;biosynthetic process;methylation
12968	---NA---
12970	---NA---
12974	catalase related subgroup	catalase activity;heme binding;response to oxidative stress;oxidation-reduction process;cellular oxidant detoxification
12977	---NA---
12979	---NA---
12980	---NA---
12981	---NA---
12982	---NA---
12984	---NA---
12985	---NA---
12986	---NA---
12989	hypothetical protein CGLO_08542
12994	---NA---
12995	---NA---
12997	---NA---
12998	---NA---
1300	---NA---
13000	mind kinetochore complex component
13002	---NA---
13003	C6 transcription factor
13004	hypothetical protein CGGC5_1164
13005	TLC domain-containing	endoplasmic reticulum;integral component of membrane;transferase activity, transferring acyl groups
13006	hypothetical protein CGLO_03024
13007	---NA---
13008	---NA---
1301	---NA---
13011	---NA---
13013	hypothetical protein CGGC5_13006	nuclear chromosome, telomeric region;DNA binding;telomere maintenance
13014	---NA---
13015	---NA---
13019	---NA---
13020	hypothetical protein CGLO_06586
13021	---NA---
13023	---NA---
13025	cytochrome b5-like heme steroid binding domain-containing
13026	---NA---
13027	---NA---
13030	hypothetical protein CGLO_15846
13031	---NA---
13032	---NA---
13033	---NA---
13035	---NA---
13039	Secretory component	integral component of endoplasmic reticulum membrane;unfolded protein binding;protein folding;ER to Golgi vesicle-mediated transport
1304	---NA---
13043	adenosine deaminase family	deaminase activity
13044	---NA---
13047	---NA---
13048	---NA---
13050	ferredoxin-dependent glutamate synthase	iron ion binding;FMN binding;glutamate synthase (NADH) activity;flavin adenine dinucleotide binding;iron-sulfur cluster binding;glutamate biosynthetic process;oxidation-reduction process
13053	---NA---
13058	hypothetical protein CGGC5_5600
13059	WLM domain-containing	nucleus
1306	---NA---
13060	Tat pathway signal sequence
13061	---NA---
13063	---NA---
13065	---NA---
1307	hypothetical protein CGLO_00054	integral component of membrane
13071	hydantoinase B oxoprolinase	hydrolase activity
13075	---NA---
13077	methyltransferase domain-containing	methyltransferase activity;methylation
13078	hypothetical protein CGGC5_8492	integral component of membrane
13079	---NA---
1308	---NA---
13081	---NA---
13083	---NA---
13084	---NA---
13089	---NA---
13090	---NA---
13091	hypothetical protein CSAL01_03203
13092	---NA---
13093	---NA---
13098	---NA---
13099	---NA---
131	---NA---
1310	tyrosinase	oxidoreductase activity;metal ion binding;oxidation-reduction process
13101	enoyl- hydratase isomerase	isomerase activity;metabolic process
13103	sugar transporter	integral component of membrane;transmembrane transporter activity;carbohydrate transport;transmembrane transport
13104	---NA---
13105	---NA---
13108	---NA---
13109	F-box and wd40 domain-containing
13110	---NA---
13112	alcohol dehydrogenase -like domain-containing	zinc ion binding;oxidoreductase activity;oxidation-reduction process
13113	---NA---
13114	---NA---
13115	---NA---
13116	Succinyl- ligase subunit beta	ATP binding;ligase activity;metal ion binding;metabolic process
13118	---NA---
13119	hypothetical protein Cob_12256
1312	---NA---
13122	---NA---
13123	---NA---
13124	---NA---
13125	---NA---
13129	---NA---
13133	glucan endo-alpha-glucosidase agn1	hydrolase activity
13134	---NA---
13140	---NA---
13141	---NA---
13142	ATP-dependent rRNA helicase rrp3	nucleus;cytosol;nucleic acid binding;helicase activity;ATP binding
13144	---NA---
13147	---NA---
1315	---NA---
13150	arrestin domain-containing
13151	---NA---
13154	---NA---
13156	---NA---
13157	lipoxygenase 1	oxidoreductase activity, acting on single donors with incorporation of molecular oxygen, incorporation of two atoms of oxygen;metal ion binding;oxidation-reduction process
13158	---NA---
13159	---NA---
13160	---NA---
13163	---NA---
13164	---NA---
13165	hypothetical protein CGLO_08916
13168	---NA---
13169	dienelactone hydrolase	hydrolase activity
1317	---NA---
13170	calcium-translocating P-type ATPase	integral component of membrane;calcium-transporting ATPase activity;ATP binding;metal ion binding;calcium ion transmembrane transport
13171	---NA---
13172	rho guanyl nucleotide exchange	cytoplasm;Rho guanyl-nucleotide exchange factor activity;regulation of Rho protein signal transduction;positive regulation of GTPase activity
13173	---NA---
13174	---NA---
13175	ER-golgi snare complex subunit	cis-Golgi network;integral component of membrane;SNARE complex;SNAP receptor activity;ER to Golgi vesicle-mediated transport;intra-Golgi vesicle-mediated transport;vesicle fusion with Golgi apparatus
13178	acriflavine sensitivity control acr-	nucleus;RNA polymerase II transcription factor activity, sequence-specific DNA binding;zinc ion binding;regulation of transcription by RNA polymerase II
13179	---NA---
13180	---NA---
13184	---NA---
13185	---NA---
13187	glucose dehydrogenase	oxidoreductase activity, acting on CH-OH group of donors;flavin adenine dinucleotide binding;oxidation-reduction process
13188	---NA---
13192	SPX domain-containing	nucleus;aspartic-type endopeptidase activity;cyclin-dependent protein serine/threonine kinase inhibitor activity;phosphoric diester hydrolase activity;proteolysis;lipid metabolic process;phosphate-containing compound metabolic process;negative regulation of protein serine/threonine kinase activity
13193	---NA---
13194	---NA---
13195	---NA---
13197	---NA---
13199	---NA---
132	hypothetical protein CGLO_09372	fungal-type vacuole membrane;PAS complex;phosphatidylinositol-3,5-bisphosphate 5-phosphatase activity;phosphatidylinositol-3-phosphate biosynthetic process;phosphatidylinositol dephosphorylation
13200	---NA---
13202	---NA---
13203	hypothetical protein CGGC5_12322
13206	duf726 domain	Golgi apparatus;integral component of membrane
13207	---NA---
13208	---NA---
13209	fluconazole resistance 1	integral component of membrane;transmembrane transport
1321	---NA---
13210	---NA---
13214	---NA---
13215	---NA---
13217	hypothetical protein CGGC5_12823
13218	---NA---
13221	---NA---
13222	hypothetical protein CGLO_09580	transferase activity, transferring phosphorus-containing groups;phosphorylation
13224	---NA---
13227	GNAT family	N-acetyltransferase activity
13229	---NA---
1323	---NA---
13232	---NA---
13233	---NA---
13235	amino acid transporter	integral component of membrane;amino acid transmembrane transporter activity;amino acid transmembrane transport
13237	---NA---
1324	Translation factor mitochondrial	mitochondrial matrix;GTPase activity;GTP binding;ribosome binding;positive regulation of translation
13243	pap 25a associated domain family	nucleotidyltransferase activity
13244	---NA---
13246	hypothetical protein CGLO_08800
13247	---NA---
13249	---NA---
1325	FAD binding domain	oxidoreductase activity;FAD binding;oxidation-reduction process
13251	deoxycytidylate deaminase	nucleic acid binding;zinc ion binding;hydrolase activity
13252	3-hydroxymethyl-3-methylglutaryl-coenzyme a lyase	nucleus;RNA polymerase II transcription factor activity, sequence-specific DNA binding;DNA binding;zinc ion binding;lyase activity;transcription, DNA-templated;regulation of transcription by RNA polymerase II
13254	---NA---
13256	---NA---
13257	---NA---
13258	---NA---
13260	---NA---
13263	Nacht and ankyrin domain	integral component of membrane;monooxygenase activity;iron ion binding;oxidoreductase activity, acting on paired donors, with incorporation or reduction of molecular oxygen;heme binding;oxidation-reduction process
13264	hypothetical protein CGLO_00734
13265	---NA---
13267	---NA---
13270	transcription mediator subunit Med12	mediator complex;RNA polymerase II transcription coactivator activity;positive regulation of transcription by galactose;positive regulation of transcription by RNA polymerase II;negative regulation of cell-cell adhesion by negative regulation of transcription from RNA polymerase II promoter
13271	---NA---
13272	hypothetical protein CGGC5_12614
13273	---NA---
13274	---NA---
13275	---NA---
13276	---NA---
13277	---NA---
13281	major facilitator superfamily transporter	integral component of membrane;transmembrane transport
1329	---NA---
13293	---NA---
13295	---NA---
13296	inositol phospholipid synthesis Scs3p	endoplasmic reticulum membrane;integral component of membrane;ATP adenylyltransferase activity;lipid storage
13300	---NA---
13301	---NA---
13302	---NA---
13304	---NA---
13307	---NA---
13308	---NA---
13309	---NA---
13310	hypothetical protein CGLO_00439
13312	---NA---
13313	---NA---
13315	---NA---
13317	---NA---
[truncated: 26,727 more rows]

## Sheet: filtered_dataset
Table S3 – List of the RADseq functional annotation of the filtered_dataset
C. kahawae RAD loci	Gene description	GO Terms
11	---NA---
35	---NA---
39	---NA---
45	polyketide synthase
61	---NA---
84	protein kinase domain containing protein	integral component of membrane;methyltransferase activity;kinase activity;phosphorylation;methylation;transmembrane transport
110	---NA---
117	---NA---
121	---NA---
122	---NA---
127	---NA---
138	---NA---
142	---NA---
148	tnni3 interacting kinase
154	---NA---
160	---NA---
162	---NA---
168	---NA---
169	hydrolase CocE/NonD family protein	dipeptidyl-peptidase activity;proteolysis
179	cog1565 domain protein	mitochondrion;methyltransferase activity;methylation
222	Cytochrome P450	integral component of membrane;monooxygenase activity;iron ion binding;oxidoreductase activity, acting on paired donors, with incorporation or reduction of molecular oxygen;heme binding;oxidation-reduction process
238	Transcriptional activator protein DAL81	nucleus;DNA binding;zinc ion binding;RNA polymerase II transcription factor activity, sequence-specific DNA binding;regulation of transcription by RNA polymerase II
253	---NA---
259	---NA---
261	---NA---
266	---NA---
282	---NA---
283	hypothetical protein CH63R_13253	integral component of membrane
284	---NA---
293	translational activator gcn1	regulation of translation;protein kinase binding;regulation of protein kinase activity;structural constituent of ribosome;ribosome binding;cellular response to stress;positive regulation of kinase activity;cytosolic large ribosomal subunit;protein kinase regulator activity
300	---NA---
304	---NA---
306	---NA---
319	steroid 5 alpha-reductase	cytoplasm;integral component of membrane;3-oxo-5-alpha-steroid 4-dehydrogenase activity;steroid metabolic process;oxidation-reduction process
360	---NA---
371	---NA---
390	probable beta-xylosidase	xylan 1,4-beta-xylosidase activity;carbohydrate metabolic process
394	---NA---
403	---NA---
423	ATP-dependent RNA helicase DED1	translation initiation factor activity;ATP binding;purine nucleotide biosynthetic process;cytoplasmic translational initiation;IMP cyclohydrolase activity;integral component of membrane;gene silencing by RNA;regulation of transcription, DNA-templated;helicase activity;Ino80 complex;phosphoribosylaminoimidazolecarboxamide formyltransferase activity;nucleosome mobilization
425	---NA---
430	---NA---
436	---NA---
445	---NA---
483	---NA---
492	---NA---
500	---NA---
517	---NA---
529	---NA---
541	tannase and feruloyl esterase	hydrolase activity
542	---NA---
561	hexose transporter	integral component of membrane;monooxygenase activity;iron ion binding;oxidoreductase activity, acting on paired donors, with incorporation or reduction of molecular oxygen;heme binding;transmembrane transporter activity;transmembrane transport;oxidation-reduction process
564	---NA---
566	---NA---
572	---NA---
586	---NA---
597	---NA---
614	---NA---
617	---NA---
638	---NA---
662	---NA---
680	---NA---
692	---NA---
703	---NA---
721	hypothetical protein CGLO_08094
747	---NA---
756	AF089807_1hard surface induced protein 3	integral component of membrane;transferase activity, transferring acyl groups other than amino-acyl groups
757	---NA---
758	Glycosyltransferase family 1	integral component of membrane;GDP-Man:Man1GlcNAc2-PP-Dol alpha-1,3-mannosyltransferase activity;protein glycosylation;mannosylation
762	---NA---
784	---NA---
786	---NA---
791	---NA---
807	---NA---
831	---NA---
851	cytochrome p450 monooxygenase	monooxygenase activity;iron ion binding;oxidoreductase activity, acting on paired donors, with incorporation or reduction of molecular oxygen;heme binding;oxidation-reduction process
853	---NA---
876	---NA---
889	---NA---
903	methyltransferase type 11	methyltransferase activity;methylation
926	---NA---
927	---NA---
930	hypothetical protein CGLO_07484
939	aspartate kinase	aspartate kinase activity;lysine biosynthetic process via diaminopimelate;phosphorylation
950	intermediate filament protein	integral component of membrane;phosphatidylinositol binding
953	---NA---
990	---NA---
994	---NA---
1002	---NA---
1003	ABC metal ion transporter
1010	DnaJ domain-containing protein
1020	hypothetical protein CSIM01_03926
1045	---NA---
1063	---NA---
1066	---NA---
1080	upf0183 domain containing protein	integral component of membrane
1125	reducing polyketide synthase	oxidoreductase activity;transferase activity;phosphopantetheine binding;oxidation-reduction process
1135	---NA---
1142	---NA---
1151	---NA---
1152	FAD binding domain protein	integral component of membrane;FAD binding
1154	---NA---
1197	---NA---
1200	BRE1 E3 ubiquitin ligase
1212	NOL1/NOP2/sun family protein	nucleus;cytoplasm;small-subunit processome;tRNA binding;tRNA (cytosine-5-)-methyltransferase activity;tRNA wobble base cytosine methylation;rRNA processing;cellular response to hydrogen peroxide
1233	aryl-alcohol dehydrogenase aad14
1244	---NA---
1259	---NA---
1278	ATP-dependent rna helicase dbp10	nucleolus;preribosome, large subunit precursor;RNA binding;ATP-dependent RNA helicase activity;ATP binding;identical protein binding;maturation of LSU-rRNA from tricistronic rRNA transcript (SSU-rRNA, 5.8S rRNA, LSU-rRNA);maturation of 5.8S rRNA from tricistronic rRNA transcript (SSU-rRNA, 5.8S rRNA, LSU-rRNA);assembly of large subunit precursor of preribosome
1281	patched sphingolipid transporter	fungal-type vacuole membrane;integral component of membrane;transaminase activity;pyridoxal phosphate binding;sphingolipid transporter activity;sphingolipid metabolic process;lipid transport
1286	---NA---
1293	2-isopropylmalate synthase	transferase activity, transferring acyl groups, acyl groups converted into alkyl on transfer;carboxylic acid metabolic process
1308	---NA---
1312	---NA---
1323	---NA---
1366	---NA---
1371	---NA---
1385	---NA---
1394	---NA---
1421	---NA---
1425	---NA---
1435	---NA---
1445	beta-ketoacyl synthase domain-containing protein	oxidoreductase activity;transferase activity;phosphopantetheine binding;oxidation-reduction process
1448	---NA---
1450	---NA---
1465	---NA---
1498	---NA---
1499	---NA---
1513	---NA---
1525	---NA---
1532	---NA---
1539	---NA---
1552	---NA---
1557	FAD dependent oxidoreductase, putative	oxidoreductase activity;oxidation-reduction process
1592	---NA---
1628	---NA---
1639	---NA---
1645	---NA---
1680	hypothetical protein CFIO01_04667
1705	putative proline-specific permease put4	integral component of membrane;transmembrane transporter activity;amino acid transport;transmembrane transport
1712	---NA---
1726	---NA---
1730	---NA---
1736	---NA---
1757	related to multidrug resistance protein
1767	---NA---
1803	---NA---
1804	---NA---
1807	---NA---
1810	C6 zinc finger domain protein
1814	---NA---
1816	---NA---
1830	---NA---
1832	---NA---
1833	---NA---
1849	---NA---
1851	---NA---
1860	---NA---
1870	---NA---
1876	---NA---
1885	hypothetical protein CGLO_01964
1905	---NA---
1906	---NA---
1910	alpha-rhamnosidase	catalytic activity
1929	---NA---
1930	transglutaminase-like superfamily protein
1948	---NA---
1965	hypothetical protein CGGC5_4568
2000	---NA---
2013	---NA---
2033	---NA---
2035	hypothetical protein CGLO_04850
2045	---NA---
2049	---NA---
2063	---NA---
2076	---NA---
2079	---NA---
2086	PKS-NRPS hybrid
2087	---NA---
2093	pisatin demethylase
2130	---NA---
2143	camp-independent regulatory protein pac2
2152	---NA---
2172	---NA---
2193	---NA---
2208	WD repeat protein
2219	---NA---
2230	---NA---
2234	---NA---
2246	---NA---
2258	---NA---
2283	---NA---
2295	---NA---
2296	het domain protein
2304	mitochondrial membrane protein Pet127	mitochondrion;mitochondrial RNA metabolic process;mitotic sister chromatid cohesion
2312	lpxtg-motif cell wall anchor domain-containing protein
2344	---NA---
2349	---NA---
2350	---NA---
2351	cytochrome P450	integral component of membrane;iron ion binding;oxidoreductase activity, acting on paired donors, with incorporation or reduction of molecular oxygen;heme binding;oxidation-reduction process
2359	---NA---
2364	FAD binding domain protein
2366	---NA---
2370	---NA---
2373	---NA---
2386	---NA---
2408	---NA---
2422	---NA---
2424	blue light receptor
2460	---NA---
2487	---NA---
2493	---NA---
2506	---NA---
2511	---NA---
2512	nonribosomal peptide synthase
2518	MFS drug efflux	integral component of membrane;transmembrane transport
2524	---NA---
2553	copper amine oxidase	Golgi transport complex;copper ion binding;primary amine oxidase activity;quinone binding;intra-Golgi vesicle-mediated transport;amine metabolic process;oxidation-reduction process
2563	---NA---
2587	---NA---
2604	---NA---
2638	---NA---
2655	---NA---
2658	---NA---
2678	Cytochrome P450	integral component of membrane;monooxygenase activity;iron ion binding;oxidoreductase activity, acting on paired donors, with incorporation or reduction of molecular oxygen;heme binding;oxidation-reduction process
2693	---NA---
2702	---NA---
2710	---NA---
2753	hypothetical protein CSUB01_06656
2758	---NA---
2765	---NA---
2783	hypothetical protein CGGC5_2696
2805	---NA---
2819	---NA---
2821	---NA---
2833	---NA---
2842	---NA---
2869	---NA---
2876	---NA---
2880	---NA---
2888	---NA---
2890	---NA---
2922	---NA---
2931	glucose oxidase
2954	ADP-ribosylation factor-like protein 1	trans-Golgi network;cytosol;GTPase activity;GTP binding;protein targeting to vacuole;endocytosis;protein localization to Golgi apparatus;protein localization to phagophore assembly site;cellular protein-containing complex localization;response to endoplasmic reticulum stress;Golgi to plasma membrane protein transport
2962	chloroperoxidase-like protein	peroxidase activity;cellular oxidant detoxification
2963	asparagine synthase
2968	---NA---
2971	---NA---
2972	cytochrome p450
3016	---NA---
3027	---NA---
3064	---NA---
3070	---NA---
3092	---NA---
3116	---NA---
3130	exocyst complex component sec5	exocyst;Golgi to plasma membrane transport
3143	---NA---
3148	---NA---
3156	---NA---
3182	---NA---
3191	---NA---
3192	---NA---
3193	hypothetical protein CGLO_05399
3201	---NA---
3203	---NA---
3221	---NA---
3225	---NA---
3243	---NA---
3258	rapamycin complex subunit LST8 target
3268	---NA---
3269	---NA---
3272	---NA---
3277	---NA---
3301	---NA---
3308	---NA---
3320	---NA---
3333	mucin-7 precursor protein
3339	---NA---
3341	---NA---
3373	Reducing polyketide synthase	zinc ion binding;oxidoreductase activity;transferase activity, transferring acyl groups;phosphopantetheine binding;oxidation-reduction process
3374	isoflavone reductase family protein
3375	---NA---
3412	---NA---
3419	---NA---
3423	---NA---
3434	Sec7 domain-containing protein	ARF guanyl-nucleotide exchange factor activity;regulation of ARF protein signal transduction
3437	---NA---
3438	---NA---
3442	---NA---
3443	alpha beta hydrolase fold family	integral component of membrane;hydrolase activity
3475	---NA---
3476	SnoaL-like polyketide cyclase	polyketide metabolic process
3563	beta-chimaerin	GTPase activator activity;signal transduction;positive regulation of GTPase activity
3564	---NA---
3565	glutamate-1-semialdehyde 2,1-aminomutase
3573	C6 transcription factor
3574	---NA---
3583	hypothetical protein CGGC5_1350
3584	---NA---
3594	---NA---
3609	---NA---
3615	---NA---
3616	vacuolar sorting protein 39 domain 1	intracellular;integral component of membrane;ARF guanyl-nucleotide exchange factor activity;transporter activity;sodium ion transport;intracellular protein transport;vesicle-mediated transport;regulation of ARF protein signal transduction;transmembrane transport
3623	---NA---
3648	pigment biosynthesis protein ayg1
3656	polyketide synthase	zinc ion binding;oxidoreductase activity;transferase activity;oxidation-reduction process
3657	---NA---
3662	transcriptional corepressor of histone genes
3672	PLP-dependent transferase	transaminase activity;pyridoxal phosphate binding
3674	---NA---
3678	---NA---
3684	patatin-like serine	endoplasmic reticulum membrane;integral component of membrane;lysophospholipase activity;phosphatidylcholine catabolic process;regulation of phospholipid biosynthetic process
3705	argonaute siRNA chaperone complex subunit Arb1	ARC complex;gene silencing by RNA
3712	---NA---
3721	---NA---
3750	---NA---
3762	---NA---
3765	---NA---
3776	cytochrome p450	integral component of membrane;monooxygenase activity;iron ion binding;methyltransferase activity;oxidoreductase activity, acting on paired donors, with incorporation or reduction of molecular oxygen;heme binding;methylation;oxidation-reduction process
3777	---NA---
3794	helicase associated domain-containing protein	nucleic acid binding;helicase activity;ATP binding
3816	---NA---
3817	---NA---
3822	---NA---
3823	---NA---
3826	---NA---
3830	---NA---
3834	---NA---
3835	endoglucanase 3 precursor	extracellular region;hydrolase activity, hydrolyzing O-glycosyl compounds;cellulose binding;carbohydrate metabolic process
3843	glycerol-3-phosphate acyltransferase	O-acyltransferase activity;cellular lipid metabolic process
3844	---NA---
3846	benzoate 4-monooxygenase cytochrome p450	integral component of membrane;monooxygenase activity;iron ion binding;oxidoreductase activity, acting on paired donors, with incorporation or reduction of molecular oxygen;heme binding;oxidation-reduction process
3856	alcohol dehydrogenase, putative	zinc ion binding;oxidoreductase activity;oxidation-reduction process
3858	---NA---
3866	---NA---
3877	---NA---
3902	---NA---
3912	---NA---
3942	---NA---
3948	bacteriodes thetaiotaomicron symbiotic chitinase
3949	FAD binding domain-containing protein
4000	---NA---
4023	---NA---
4027	hypothetical protein CGLO_11153
4035	class 5 chitinase chi100	integral component of membrane
4055	NADP/FAD dependent oxidoreductase	endoplasmic reticulum membrane;NADPH-hemoprotein reductase activity;FMN binding;oxidation-reduction process
4079	---NA---
4080	---NA---
4104	---NA---
4109	---NA---
4140	---NA---
4154	---NA---
4179	amidohydrolase	hydrolase activity, acting on carbon-nitrogen (but not peptide) bonds
4182	---NA---
4193	---NA---
4202	---NA---
4217	---NA---
4221	---NA---
4225	---NA---
4242	---NA---
4243	---NA---
4263	---NA---
4264	---NA---
4266	---NA---
4285	flavin-binding monooxygenase-like protein	monooxygenase activity;oxidation-reduction process
4309	---NA---
4311	---NA---
4314	---NA---
4315	---NA---
4340	---NA---
4344	---NA---
4360	---NA---
4365	---NA---
4388	---NA---
4391	---NA---
4397	---NA---
4400	ATPase	ATP binding
4413	---NA---
4414	major facilitator superfamily transporter	integral component of membrane;transmembrane transport
4416	---NA---
4421	---NA---
4427	---NA---
4438	---NA---
4444	---NA---
4447	---NA---
4451	---NA---
4458	---NA---
4459	IBR domain-containing protein
4460	arginine-tRNA-protein transferase	arginyltransferase activity;protein arginylation
4471	---NA---
4473	---NA---
4482	zinc knuckle transcription factor	nucleic acid binding;zinc ion binding
4483	putative amidase	transferase activity
4489	SPFH domain/Band 7 family protein
4499	---NA---
4506	NmrA family protein
4509	---NA---
4510	---NA---
4534	putative Secretory lipase	triglyceride lipase activity;lipid catabolic process
4542	---NA---
4546	---NA---
4564	---NA---
4567	hypothetical protein CGLO_07615	integral component of membrane
4587	---NA---
4591	---NA---
4605	---NA---
4643	---NA---
4653	---NA---
4656	glucose dehydrogenase	oxidoreductase activity, acting on CH-OH group of donors;flavin adenine dinucleotide binding;oxidation-reduction process
4670	---NA---
4690	aminodeoxychorismate lyase	aspartic-type endopeptidase activity;lyase activity;proteolysis
4693	---NA---
4695	---NA---
4699	---NA---
4738	---NA---
4743	---NA---
4745	---NA---
4762	---NA---
4795	GMC oxidoreductase	oxidoreductase activity, acting on CH-OH group of donors;flavin adenine dinucleotide binding;oxidation-reduction process
4806	phosphoglycerate mutase family protein
4817	metallo-beta-lactamase superfamily protein
4818	---NA---
4857	---NA---
4861	---NA---
4864	---NA---
4886	hypothetical protein CGGC5_9336
4888	splicing factor 3a subunit
4894	KR domain-containing protein	oxidoreductase activity;transferase activity;phosphopantetheine binding;oxidation-reduction process
4906	---NA---
4935	---NA---
4936	---NA---
4954	---NA---
4960	---NA---
4966	---NA---
5019	aconitate hydratase	mitochondrion;aconitate hydratase activity;metal ion binding;4 iron, 4 sulfur cluster binding;tricarboxylic acid cycle
5026	---NA---
5035	---NA---
5049	---NA---
5060	nonribosomal peptide
5065	---NA---
5071	---NA---
5090	---NA---
5092	---NA---
5104	---NA---
5114	---NA---
5124	---NA---
5137	tryptophanyl-trna synthetase	vacuole;serine-type carboxypeptidase activity;protein kinase activity;tryptophan-tRNA ligase activity;ATP binding;tryptophanyl-tRNA aminoacylation;protein phosphorylation;proteolysis
5154	---NA---
5158	---NA---
5178	---NA---
5182	---NA---
5200	---NA---
5210	---NA---
5235	---NA---
5257	---NA---
5274	cytochrome P450	integral component of membrane;iron ion binding;oxidoreductase activity, acting on paired donors, with incorporation or reduction of molecular oxygen;heme binding;oxidation-reduction process
5275	---NA---
5280	---NA---
5306	---NA---
5326	FAD binding domain-containing protein	oxidoreductase activity, acting on CH-OH group of donors;flavin adenine dinucleotide binding;oxidation-reduction process
5327	---NA---
5356	---NA---
5362	TAP42-like family protein	regulation of signal transduction
5363	---NA---
5371	NCS1 nucleoside transporter	integral component of membrane;transmembrane transporter activity;transmembrane transport
5376	---NA---
5387	arrestin domain-containing protein
5400	---NA---
5413	---NA---
5424	---NA---
5439	ubiquitination network signaling protein
5440	---NA---
5455	---NA---
5456	---NA---
5463	probable alfa-L-rhamnosidase	integral component of membrane;catalytic activity
5494	---NA---
5498	---NA---
5507	---NA---
5521	---NA---
5540	---NA---
5557	---NA---
5566	---NA---
5574	---NA---
5579	---NA---
5581	---NA---
5592	---NA---
5606	---NA---
5610	---NA---
5625	ran binding protein in the microtubule-organising centre
5628	---NA---
5631	---NA---
5636	---NA---
5640	---NA---
5641	---NA---
5656	---NA---
5668	---NA---
5674	---NA---
5675	---NA---
5695	aristolochene synthase
5704	---NA---
5720	---NA---
5737	---NA---
5750	globin	oxygen binding;heme binding;dioxygenase activity;oxidation-reduction process
5778	mitochondrial outer membrane protein iml2
5785	Subtilisin-like serine protease	serine-type endopeptidase activity;proteolysis
5795	---NA---
5798	JmjC domain-containing protein
5817	---NA---
5846	---NA---
5859	---NA---
5863	vitamin H transporter	integral component of membrane;transmembrane transport
5865	---NA---
5868	---NA---
5869	---NA---
5870	hypothetical protein CT0861_03259
5876	translational activator gcn1
5881	---NA---
5887	2OG-Fe(II)oxygenase superfamily protein	oxidoreductase activity;oxidation-reduction process
5906	---NA---
5930	---NA---
5934	---NA---
5962	LysM domain-containing protein
5981	carboxylesterase family protein	hydrolase activity
5987	---NA---
5988	glycylpeptide N-tetradecanoyltransferase	transferase activity;hydrolase activity
5994	---NA---
6018	---NA---
6046	---NA---
6056	DNA replication factor Dna2	helicase activity;5'-flap endonuclease activity;single-stranded DNA-dependent ATPase activity;DNA replication, Okazaki fragment processing
6064	---NA---
6071	hypothetical protein CGLO_14525
6078	precorrin 3B synthase CobZ
6085	---NA---
6087	---NA---
6090	major facilitator superfamily transporter
6094	---NA---
6107	DBF zinc finger domain-containing protein	integral component of membrane;nucleic acid binding;zinc ion binding;kinase activity;phosphorylation
6116	---NA---
6122	hemagglutinin hemolysin-related protein	cell adhesion
6134	---NA---
6135	proline oxidase
6140	---NA---
6144	---NA---
6156	probable TRANSKETOLASE	transketolase activity;metal ion binding;metabolic process
6176	proteasome component ECM29	proteasome complex;protein-containing complex scaffold activity;proteasome assembly
6186	---NA---
6190	---NA---
6199	duf221 domain-containing protein	integral component of membrane
6202	---NA---
6208	arid/bright DNA binding domain-containing protein	nucleus;DNA binding;regulation of transcription, DNA-templated
6209	hypothetical protein CGLO_04998	integral component of membrane
6226	---NA---
6228	MFS multidrug transporter	integral component of membrane;transporter activity;transmembrane transport
6231	---NA---
6242	glycosyl hydrolase family 76	mannan endo-1,6-alpha-mannosidase activity;carbohydrate catabolic process
6256	---NA---
6257	---NA---
6260	---NA---
6268	---NA---
6297	---NA---
6307	---NA---
6315	---NA---
6316	---NA---
6324	---NA---
6330	major facilitator superfamily transporter	integral component of membrane;transmembrane transport
6333	---NA---
6339	---NA---
6367	---NA---
6376	---NA---
6385	---NA---
6389	---NA---
6390	---NA---
6411	---NA---
6423	---NA---
6424	---NA---
6430	---NA---
6435	---NA---
6466	---NA---
6496	---NA---
6508	---NA---
6515	---NA---
6541	---NA---
6560	---NA---
6566	---NA---
6615	hypothetical protein CGGC5_1123
6620	---NA---
6626	Sugar 1,4-lactone oxidase	integral component of mitochondrial outer membrane;D-arabinono-1,4-lactone oxidase activity;flavin adenine dinucleotide binding;cellular response to oxidative stress;oxidation-reduction process;dehydro-D-arabinono-1,4-lactone biosynthetic process
6633	---NA---
6635	C6 transcription factor	nucleus;DNA binding;zinc ion binding;RNA polymerase II transcription factor activity, sequence-specific DNA binding;regulation of transcription by RNA polymerase II
6667	---NA---
6692	---NA---
6701	---NA---
6723	alpha beta hydrolase fold-3 domain containing protein	hydrolase activity;metabolic process
6743	---NA---
6745	---NA---
6756	C6 zinc finger domain protein
6767	---NA---
6797	hypothetical protein CGLO_04502	GTP binding
6813	---NA---
6832	---NA---
6849	---NA---
6853	---NA---
6864	---NA---
6881	---NA---
6900	---NA---
6902	---NA---
6920	ankyrin repeat protein
6924	hypothetical protein CGLO_11252
6932	aliphatic nitrilase	nitrogen compound metabolic process
6950	---NA---
6957	---NA---
6962	---NA---
6974	---NA---
6975	---NA---
6986	C6 zinc finger domain protein	nucleus;RNA polymerase II transcription factor activity, sequence-specific DNA binding;zinc ion binding;regulation of transcription by RNA polymerase II
6998	---NA---
7006	integral peroxisomal membrane protein	integral component of membrane
7022	---NA---
7025	---NA---
7049	---NA---
7080	DNA polymerase phi	DNA binding;DNA-directed DNA polymerase activity;transcription, DNA-templated;DNA biosynthetic process
7081	---NA---
7087	d-lactate dehydrogenase	oxidoreductase activity, acting on CH-OH group of donors;flavin adenine dinucleotide binding;oxidation-reduction process
7126	---NA---
7143	glycosyl hydrolase family 10	iron ion binding;oxidoreductase activity, acting on paired donors, with incorporation or reduction of molecular oxygen;heme binding;endo-1,4-beta-xylanase activity;polysaccharide catabolic process;oxidation-reduction process
7158	---NA---
7183	C6 zinc finger domain protein
7197	---NA---
7206	---NA---
7210	---NA---
7220	---NA---
7226	---NA---
7227	related to ATP-binding protein, putative pantothenate kinase	kinase activity;phosphorylation
7252	nitrogen permease regulator 2	GATOR1 complex;GTPase activator activity;cellular response to nitrogen starvation;positive regulation of GTPase activity;negative regulation of TORC1 signaling
7255	---NA---
7268	GPI mannosyltransferase	proteasome complex;peptidase activator activity;transferase activity, transferring glycosyl groups;lysine-acetylated histone binding;proteasome binding;positive regulation of peptidase activity
7282	ATP-grasp superfamily protein	ATP binding;metal ion binding
7295	---NA---
7304	---NA---
7307	integral membrane protein	integral component of membrane
7317	---NA---
7334	hexose carrier protein	integral component of membrane;transmembrane transporter activity;transmembrane transport
7351	---NA---
7364	---NA---
7366	---NA---
7375	---NA---
7406	---NA---
7426	---NA---
7433	methylitaconate delta2-delta3-isomerase
7449	---NA---
7457	---NA---
7471	cbs and pb1 domain containing protein	small ribosomal subunit;integral component of membrane;structural constituent of ribosome;translation
7480	---NA---
7485	---NA---
7496	---NA---
7508	---NA---
7509	---NA---
7511	---NA---
7560	---NA---
7570	---NA---
7571	---NA---
7580	---NA---
7603	---NA---
7621	d-lactate dehydrogenase	oxidoreductase activity, acting on CH-OH group of donors;flavin adenine dinucleotide binding;oxidation-reduction process
7628	---NA---
7650	---NA---
7674	---NA---
7685	---NA---
7704	---NA---
7719	---NA---
7724	feruloyl esterase B precursor	hydrolase activity
7734	---NA---
7737	---NA---
7740	---NA---
7741	major facilitator superfamily transporter	integral component of membrane;transmembrane transport
7745	---NA---
7771	---NA---
7779	---NA---
7788	---NA---
7801	---NA---
7805	alanine-glyoxylate aminotransferase	transaminase activity
7818	carbon catabolite repression protein
7835	---NA---
7836	---NA---
7845	hypothetical protein CGGC5_714
7852	---NA---
7856	hypothetical protein CGLO_07080
7864	amidohydrolase family protein	hydrolase activity, acting on carbon-nitrogen (but not peptide) bonds
7894	---NA---
7914	---NA---
7917	---NA---
7933	---NA---
7936	---NA---
7940	---NA---
7950	---NA---
7951	DNA repair protein rad51
7958	---NA---
7962	---NA---
7969	epsin domain containing protein
7974	---NA---
7984	---NA---
8004	hypothetical protein CGGC5_1013
8006	---NA---
8008	---NA---
8017	ketose-bisphosphate aldolase class-ii-like protein
8027	cytochrome p450 oxidoreductase	iron ion binding;O-methyltransferase activity;oxidoreductase activity, acting on paired donors, with incorporation or reduction of molecular oxygen;heme binding;methylation;oxidation-reduction process
8029	---NA---
8031	---NA---
8034	---NA---
8055	---NA---
8074	---NA---
8094	---NA---
8137	hypothetical protein CNYM01_02074
8138	---NA---
8140	---NA---
8168	ANTH-domain-containing protein	actin binding;phospholipid binding;clathrin binding;endocytosis
8169	---NA---
8178	3-carboxymuconate cyclase
8188	---NA---
8204	---NA---
8219	---NA---
8225	---NA---
8239	---NA---
8242	---NA---
8249	protein phosphatase regulator
8261	---NA---
8267	---NA---
8310	---NA---
8320	---NA---
8364	---NA---
8378	---NA---
8381	---NA---
8382	---NA---
8409	---NA---
8414	calcineurin-like phosphoesterase	fungal-type vacuole;integral component of membrane;magnesium-dependent protein serine/threonine phosphatase activity;oxidoreductase activity, acting on the aldehyde or oxo group of donors, NAD or NADP as acceptor;metal ion binding;flavin adenine dinucleotide binding;tRNA-dihydrouridine47 synthase activity;tRNA dihydrouridine synthesis;protein dephosphorylation;transmembrane transport;oxidation-re…
8418	---NA---
8440	---NA---
8443	---NA---
8444	---NA---
8445	---NA---
8459	---NA---
8479	glycosyl hydrolase	beta-glucosidase activity;scopolin beta-glucosidase activity;cellulose catabolic process
8482	---NA---
8488	---NA---
8496	---NA---
8499	FAD dependent oxidoreductase	oxidoreductase activity;oxidation-reduction process
8505	solid-state culture specific ATP-grasp domain-containing protein
8518	---NA---
8526	---NA---
8533	---NA---
8555	glutamate carboxypeptidase	carboxypeptidase activity;metal ion binding;proteolysis
8559	---NA---
8566	polyketide synthase	oxidoreductase activity;transferase activity;phosphopantetheine binding;oxidation-reduction process
8578	---NA---
8588	C6 zinc finger protein
8592	---NA---
8607	amino-acid permease inda1
8625	---NA---
8637	---NA---
8643	---NA---
8648	zn 2cys6 transcription factor	nucleus;DNA binding;zinc ion binding;transcription, DNA-templated
8650	threonine synthase	DNA binding;pyridoxal phosphate binding;cellular amino acid metabolic process
8651	---NA---
8658	---NA---
8673	myb and hsa domain protein	DNA binding
8684	---NA---
8707	hypothetical protein CGLO_17414
8714	Acetyltransferase	transferase activity
8718	IQ calmodulin-binding domain-containing family protein
8719	---NA---
8725	ABC transporter	integral component of membrane;ATP binding;ATPase activity, coupled to transmembrane movement of substances;transmembrane transport
8742	---NA---
8746	---NA---
8763	MFS aflatoxin efflux	integral component of membrane;transmembrane transport
8770	dna repair protein rad18	nucleus;damaged DNA binding;ligase activity;DNA repair
8773	---NA---
8786	bacterial transferase hexapeptide
8791	---NA---
8807	---NA---
8816	---NA---
8841	saf domain-containing protein	oxidoreductase activity;NADP binding;oxidation-reduction process
8844	---NA---
8856	---NA---
8858	---NA---
8921	---NA---
8933	MFS glucose	integral component of membrane;transmembrane transporter activity;transmembrane transport
8940	---NA---
8945	---NA---
8950	---NA---
8962	---NA---
8968	hypothetical protein CGGC5_1298
8979	---NA---
9000	---NA---
9006	---NA---
9038	---NA---
9041	---NA---
9046	---NA---
9056	---NA---
9064	aldo/keto reductase
9075	---NA---
9081	---NA---
9111	---NA---
9123	---NA---
9142	---NA---
9149	amino acid permease	integral component of membrane;transmembrane transporter activity;transmembrane transport
9158	---NA---
9168	---NA---
9170	---NA---
9173	---NA---
9191	---NA---
9194	FAD binding domain protein
9197	---NA---
9200	alanyl-tRNA synthetase	mitochondrion;tRNA binding;alanine-tRNA ligase activity;ATP binding;zinc ion binding;amino acid binding;tRNA modification;mitochondrial alanyl-tRNA aminoacylation
9206	---NA---
9209	---NA---
9230	chromo domain-containing protein
9231	---NA---
9240	---NA---
9242	---NA---
9247	hypothetical protein CGLO_12875
9264	---NA---
9266	hypothetical protein CGLO_08985
9272	---NA---
9314	---NA---
9328	---NA---
9329	---NA---
9334	---NA---
9335	---NA---
9342	---NA---
9348	---NA---
9351	---NA---
9359	fungal transcriptional regulatory protein	nucleus;RNA polymerase II transcription factor activity, sequence-specific DNA binding;zinc ion binding;regulation of transcription by RNA polymerase II
9383	---NA---
9395	---NA---
9399	---NA---
9403	---NA---
9406	---NA---
9418	ankyrin and het domain protein
9433	tRNA processing endoribonuclease	nucleus;integral component of membrane;RNA polymerase II transcription factor activity, sequence-specific DNA binding;zinc ion binding;regulation of transcription by RNA polymerase II
9441	nitrate reductase	oxidoreductase activity;molybdenum ion binding;nitrate assimilation;oxidation-reduction process
9454	fungal specific transcription factor domain-containing protein	nucleus;DNA binding;zinc ion binding;transcription, DNA-templated
9455	---NA---
9466	---NA---
9481	---NA---
9485	---NA---
9494	heavy metal translocating p-type atpase
9497	zinc finger transcription factor
9501	---NA---
9512	SNF2 family domain-containing protein	Ino80 complex;DNA binding;ATP binding;ATPase activity;DNA repair;chromatin remodeling;transcription, DNA-templated
9528	---NA---
9538	---NA---
9539	---NA---
9546	---NA---
9551	---NA---
9562	---NA---
9574	---NA---
9586	type IIB DNA topoisomerase	chromosome;DNA binding;ATP binding;isomerase activity;DNA catabolic process, endonucleolytic
9591	---NA---
9593	---NA---
9597	---NA---
9601	---NA---
9605	---NA---
9624	---NA---
9627	---NA---
9640	glycosyl hydrolase family 12	cellulase activity;polysaccharide catabolic process
9642	duf3425 domain protein
9654	---NA---
9666	ABC-2 type transporter	integral component of membrane;ATP binding;ATPase activity, coupled to transmembrane movement of substances;transmembrane transport
9715	ATP-dependent metallopeptidase HflB	integral component of membrane;i-AAA complex;ATP-dependent peptidase activity;metalloendopeptidase activity;ATP binding;protein folding;protein quality control for misfolded or incompletely synthesized proteins;protein import into mitochondrial matrix;protein import into mitochondrial intermembrane space;protein maturation
9722	---NA---
9724	glutamyl-tRNA(Gln) amidotransferase subunit A	mitochondrion;integral component of membrane;glutamyl-tRNA(Gln) amidotransferase complex;amidase activity;ATP binding;transferase activity;transmembrane transporter activity;glutaminyl-tRNA synthase (glutamine-hydrolyzing) activity;response to stress;mitochondrial translation;transmembrane transport;glutaminyl-tRNAGln biosynthesis via transamidation
9728	carbon-nitrogen hydrolase	nucleus;cytoplasm;NAD+ synthase (glutamine-hydrolyzing) activity;glutaminase activity;ATP binding;NAD biosynthetic process
9733	---NA---
9740	---NA---
9754	sentrin sumo-specific
9776	---NA---
9777	---NA---
9790	---NA---
9807	---NA---
9815	---NA---
9819	---NA---
9860	---NA---
9862	C-5 cytosine-specific DNA methylase
9863	KR domain-containing protein
9881	---NA---
9894	---NA---
9913	---NA---
9940	---NA---
9946	---NA---
9966	---NA---
9968	---NA---
9987	---NA---
9991	---NA---
10009	---NA---
10012	---NA---
10090	vacuolar protein sorting-associated protein 62	integral component of membrane
10101	---NA---
10130	phosphate-repressible phosphate permease	integral component of membrane;inorganic phosphate transmembrane transporter activity;phosphate ion transport;transmembrane transport
10151	---NA---
10160	---NA---
10178	---NA---
10202	---NA---
10275	---NA---
10289	---NA---
10291	hypothetical protein CGGC5_9773
10303	---NA---
10310	hsp98-like protein	nucleus;cytoplasm;ATP binding;ATPase activity;misfolded protein binding;protein metabolic process;protein refolding;protein unfolding;cellular heat acclimation;cellular response to misfolded protein
10331	ankyrin repeat-containing protein
10342	qde-2-interacting protein	nucleic acid binding
10353	---NA---
10374	---NA---
10419	major facilitator superfamily transporter	integral component of membrane;transmembrane transport
10432	---NA---
10435	---NA---
10441	---NA---
10454	---NA---
10471	translin family protein	sequence-specific DNA binding
10477	---NA---
10479	---NA---
10488	---NA---
10490	---NA---
10492	Fungal transcriptional regulatory protein	nucleus;RNA polymerase II transcription factor activity, sequence-specific DNA binding;zinc ion binding;regulation of transcription by RNA polymerase II
10522	---NA---
10528	---NA---
10544	---NA---
10548	---NA---
10551	---NA---
10560	---NA---
10561	---NA---
10566	---NA---
10573	heterokaryon incompatibility protein
10583	KH domain-containing protein	RNA binding
10623	hypothetical protein CGLO_08312
10625	---NA---
10628	---NA---
10647	---NA---
10649	---NA---
10687	---NA---
10688	---NA---
10700	kelch repeat-containing protein
10704	---NA---
10709	---NA---
10721	---NA---
10724	C6 finger domain-containing protein	nucleus;DNA binding;zinc ion binding;transcription, DNA-templated
10742	---NA---
10762	---NA---
10786	---NA---
10788	AT hook domain-containing protein	chromatin;nucleus;DNA binding;regulation of transcription, DNA-templated
10795	---NA---
10797	---NA---
10823	---NA---
10832	---NA---
10835	---NA---
10843	---NA---
10858	---NA---
10866	hexose transporter	integral component of membrane;hydrolase activity;transmembrane transporter activity;transmembrane transport
10867	---NA---
10882	---NA---
10900	---NA---
10915	---NA---
10933	---NA---
10942	---NA---
10955	---NA---
10958	---NA---
10981	serine carboxypeptidase	integral component of membrane;damaged DNA binding;DNA-(apurinic or apyrimidinic site) endonuclease activity;serine-type carboxypeptidase activity;zinc ion binding;hydrolase activity, hydrolyzing N-glycosyl compounds;base-excision repair;nucleotide-excision repair;proteolysis
10998	bahd family acyltransferase	transferase activity, transferring acyl groups other than amino-acyl groups
11009	---NA---
11036	---NA---
11054	---NA---
11059	---NA---
11069	ankyrin repeat containing protein
11076	ATP10 protein
11078	---NA---
11091	trichothecene c-15 hydroxylase
11107	---NA---
11114	---NA---
11128	---NA---
11130	---NA---
11138	---NA---
11148	H+ symporter family protein	integral component of membrane;transmembrane transporter activity;carbohydrate transport;transmembrane transport
11155	RNA-directed RNA polymerase	RNA binding;RNA-directed 5'-3' RNA polymerase activity;FAD binding;transcription, RNA-templated
11172	---NA---
11175	---NA---
11179	hypothetical protein CGLO_01604
11180	---NA---
11191	---NA---
11193	---NA---
11207	---NA---
11212	---NA---
11233	---NA---
11236	---NA---
11240	---NA---
11243	---NA---
11244	---NA---
11266	---NA---
11272	---NA---
11284	40s ribosomal protein s26e	cytosolic small ribosomal subunit;mRNA binding;structural constituent of ribosome;translation
11333	KR domain-containing protein	oxidoreductase activity;transferase activity;phosphopantetheine binding;oxidation-reduction process
11368	bnr repeat domain-containing protein	catalytic activity;coenzyme binding
11373	WD domain-containing protein	small-subunit processome;Pwp2p-containing subcomplex of 90S preribosome;rRNA processing
11386	---NA---
11401	---NA---
11412	---NA---
11463	---NA---
11466	---NA---
11491	hemagglutinin hemolysin-related protein	cell adhesion
11497	DNA mismatch repair protein msh3	ATP binding;mismatched DNA binding;mismatch repair
11503	---NA---
11510	---NA---
11512	lovastatin nonaketide synthase
11547	glycosyl hydrolase family 92	hydrolase activity;carbohydrate binding
11578	proline oxidase	proline dehydrogenase activity;pyrroline-5-carboxylate reductase activity;proline biosynthetic process;proline catabolic process;oxidation-reduction process
11579	---NA---
11581	chromosome condensation protein	integral component of membrane
11583	---NA---
11599	---NA---
11612	---NA---
11619	---NA---
11621	---NA---
11624	---NA---
11629	---NA---
11632	---NA---
11641	---NA---
11645	---NA---
11651	---NA---
11674	hypothetical protein CGGC5_14911	integral component of membrane
11683	acetyltransferase	transferase activity
11692	---NA---
11709	---NA---
11717	---NA---
11727	---NA---
11730	---NA---
11760	related to nonribosomal peptide synthetase MxcG	catalytic activity;metabolic process
11761	---NA---
11763	OPT peptide transporter Mtd1	integral component of membrane;transmembrane transport
11764	hypothetical protein CGLO_15522
11766	---NA---
11771	acetoacetate-CoA ligase	integral component of membrane;acetoacetate-CoA ligase activity;lipid metabolic process
11791	---NA---
11801	---NA---
11803	---NA---
11804	SAP domain-containing protein
11808	---NA---
11810	---NA---
11813	---NA---
11815	---NA---
11824	---NA---
11827	---NA---
11829	---NA---
11865	---NA---
11878	---NA---
11880	---NA---
11891	histone-lysine n-methyltransferase set9	histone methyltransferase activity (H4-K20 specific);histone H4-K20 methylation
11909	---NA---
11929	---NA---
11959	---NA---
11960	multidrug resistance protein fnx1	integral component of membrane;transmembrane transport
11968	---NA---
11971	---NA---
11973	ankyrin repeat protein	integral component of membrane;metal ion transmembrane transporter activity;metal ion transport;transmembrane transport
11978	ring zinc finger protein
11988	---NA---
11995	---NA---
11999	short-chain dehydrogenase reductase sdr
12016	---NA---
12020	---NA---
12030	---NA---
12040	---NA---
12052	---NA---
12080	---NA---
12085	26S proteasome subunit RPN7	proteasome complex;COP9 signalosome;protein deneddylation
12096	---NA---
12098	predicted protein	integral component of membrane;aminoacyl-tRNA ligase activity
12115	tall aerial hyphae-4	nucleus;DNA binding;zinc ion binding;RNA polymerase II transcription factor activity, sequence-specific DNA binding;regulation of transcription by RNA polymerase II
12131	---NA---
12133	---NA---
12135	ABC multidrug transporter	integral component of membrane;homocitrate synthase activity;ATP binding;oxidoreductase activity;ATPase activity, coupled to transmembrane movement of substances;lysine biosynthetic process via aminoadipic acid;transmembrane transport;oxidation-reduction process
12151	---NA---
12160	---NA---
12169	hypothetical protein CGLO_14013	eisosome;eisosome assembly
12174	---NA---
12184	related to ADH3-alcohol dehydrogenase III	oxidation-reduction process
12196	---NA---
12198	---NA---
12221	---NA---
12226	benzoate 4-monooxygenase cytochrome p450	integral component of membrane;monooxygenase activity;iron ion binding;oxidoreductase activity, acting on paired donors, with incorporation or reduction of molecular oxygen;heme binding;oxidation-reduction process
12250	---NA---
12251	Chloroperoxidase-like protein	peroxidase activity;cellular oxidant detoxification
12258	---NA---
12264	---NA---
12267	Lovastatin diketide synthase LovF
12273	---NA---
12278	alpha-ketoglutarate dependent xanthine dioxygenase	nucleus;RNA polymerase II transcription factor activity, sequence-specific DNA binding;zinc ion binding;dioxygenase activity;regulation of transcription by RNA polymerase II;oxidation-reduction process
12289	---NA---
12294	---NA---
12298	---NA---
12307	glycolipid anchored surface protein	plasma membrane;integral component of membrane;anchored component of membrane;transferase activity
12313	---NA---
12320	gmc oxidoreductase	oxidoreductase activity, acting on CH-OH group of donors;flavin adenine dinucleotide binding;oxidation-reduction process
12324	---NA---
12327	---NA---
12331	---NA---
12335	ring zinc finger protein
12345	---NA---
12352	---NA---
12353	---NA---
12354	---NA---
12387	---NA---
12395	tall aerial hyphae-4
12400	---NA---
12410	putative formate transporter	integral component of membrane;transmembrane transporter activity;transmembrane transport
12429	helix-loop-helix dna-binding domain-containing protein	DNA binding;protein dimerization activity
12430	---NA---
12446	thioredoxin reductase
12447	---NA---
12488	---NA---
12498	---NA---
12507	---NA---
12543	---NA---
12546	RNA polymerase iii subunit rpc82	DNA binding;DNA-directed 5'-3' RNA polymerase activity;transcription, DNA-templated
12549	---NA---
12553	---NA---
12570	---NA---
12579	---NA---
12585	---NA---
12589	---NA---
12629	---NA---
12633	---NA---
12634	---NA---
12638	---NA---
12653	---NA---
12694	---NA---
12698	---NA---
12711	hypothetical protein CGLO_01423
12722	---NA---
12728	---NA---
12741	U6 snRNA phosphodiesterase	nucleus;poly(U)-specific exoribonuclease activity, producing 3' uridine cyclic phosphate ends;U6 snRNA 3'-end processing;RNA phosphodiester bond hydrolysis, exonucleolytic
12756	---NA---
12763	---NA---
12796	calcium-translocating P-type ATPase	integral component of membrane;calcium-transporting ATPase activity;ATP binding;calcium ion transmembrane transport;ATP hydrolysis coupled cation transmembrane transport
12801	---NA---
12819	ubiquinol-cytochrome c reductase iron-sulfur subunit, mitochondrial
12820	heterokaryon incompatibility protein
12838	---NA---
12861	---NA---
12883	---NA---
12886	---NA---
12899	---NA---
12901	---NA---
12903	---NA---
12909	---NA---
12913	WD domain-containing protein	cell division
12916	---NA---
12938	---NA---
12944	---NA---
13003	C6 transcription factor
13008	---NA---
13048	---NA---
13053	---NA---
13103	general substrate transporter	nucleus;integral component of membrane;DNA binding;zinc ion binding;transmembrane transporter activity;transcription, DNA-templated;carbohydrate transport;transmembrane transport
13108	---NA---
13112	alcohol dehydrogenase GroES-like domain-containing protein
13114	---NA---
13119	hypothetical protein Cob_12256
13129	---NA---
13144	---NA---
13163	---NA---
13164	---NA---
13169	dienelactone hydrolase	hydrolase activity
13195	---NA---
13237	---NA---
13281	MFS transporter
13293	---NA---
13302	---NA---
13321	---NA---
13333	l-ascorbate oxidase	peroxidase activity;heme binding;metal ion binding;response to oxidative stress;oxidation-reduction process;cellular oxidant detoxification
13335	---NA---
13344	---NA---
13351	---NA---
13374	---NA---
13391	---NA---
13396	---NA---
13406	---NA---
13411	---NA---
13422	---NA---
13458	---NA---
13482	---NA---
13509	---NA---
13510	putative glycosyl transferase family 8 protein	integral component of membrane
13518	---NA---
13525	---NA---
13584	---NA---
13627	calcium-translocating P-type ATPase	integral component of membrane;calcium-transporting ATPase activity;ATP binding;calcium ion transmembrane transport;ATP hydrolysis coupled cation transmembrane transport
13631	Duf833 domain protein
13634	transcription elongation factor spt6
13641	Alpha beta hydrolase fold family	integral component of membrane;aminopeptidase activity;proteolysis
13648	---NA---
13655	related to BCS1-mitochondrial protein of the AAA family of ATPases	mitochondrion;integral component of membrane;ATP binding;mitochondrial respiratory chain complex III assembly;transmembrane transport
13660	---NA---
13666	---NA---
13674	---NA---
13680	kelch domain-containing protein
13682	---NA---
13683	regulator of g-protein RGS	integral component of membrane
13708	---NA---
13713	Major facilitator superfamily transporter	integral component of membrane;transmembrane transport
13715	---NA---
13731	---NA---
13739	---NA---
13743	evolved d-pantonohydrolase	hydrolase activity
13758	related to putative tartrate transporter	integral component of membrane;transmembrane transport
13769	---NA---
13773	---NA---
13780	hypothetical protein CGGC5_4120
13781	PCI domain-containing protein
13793	---NA---
13796	---NA---
13806	---NA---
13855	---NA---
13873	---NA---
13875	---NA---
13887	---NA---
13892	---NA---
13895	integral membrane protein	integral component of membrane
13903	---NA---
13954	---NA---
13977	wsc domain-containing protein 2	peroxidase activity;heme binding;metal ion binding;response to oxidative stress;oxidation-reduction process;cellular oxidant detoxification
13978	---NA---
13989	---NA---
13990	---NA---
13997	---NA---
14001	---NA---
14017	---NA---
14018	---NA---
14034	glycosyl hydrolase family 38 domain-containing protein	alpha-mannosidase activity;carbohydrate binding;metal ion binding;mannose metabolic process
14037	---NA---
14080	---NA---
14083	---NA---
14084	---NA---
14086	---NA---
14094	---NA---
14095	---NA---
14096	---NA---
14100	hypothetical protein CGGC5_10968
14110	hypothetical protein CGLO_04713
14115	---NA---
14119	---NA---
14126	---NA---
14127	---NA---
14128	---NA---
14141	---NA---
14142	polyketide synthase	oxidoreductase activity;transferase activity;phosphopantetheine binding;oxidation-reduction process
14168	RNA binding domain-containing protein	RNA binding
14184	histone-like transcription factor and archaeal histone
14191	---NA---
14195	---NA---
14216	---NA---
14224	4-aminobutyrate aminotransferase	cytosol;pyridoxal phosphate binding;4-aminobutyrate:2-oxoglutarate transaminase activity;gamma-aminobutyric acid catabolic process
14226	C6 zinc finger domain-containing protein	nucleus;double-strand break repair
14230	thiopurine S-methyltransferase	thiopurine S-methyltransferase activity;methylation
14238	---NA---
14249	---NA---
14261	---NA---
14263	---NA---
14266	hypothetical protein CGGC5_2717	integral component of membrane
14277	---NA---
14278	---NA---
14285	---NA---
14301	---NA---
14306	---NA---
14314	---NA---
14319	INO80 complex subunit 3	Ino80 complex;chromatin remodeling
14331	---NA---
14341	RNA polymerase rpb1 c-terminal repeat domain-containing protein
14351	---NA---
14374	---NA---
14390	---NA---
14400	---NA---
14410	---NA---
14440	chitin synthase 2	integral component of membrane;chitin synthase activity;chitin biosynthetic process
14444	---NA---
14472	hypothetical protein CGGC5_14799
14483	---NA---
14487	---NA---
14519	---NA---
14526	---NA---
14528	---NA---
14554	N1-acetylpolyamine oxidase
14555	---NA---
14561	---NA---
14572	---NA---
14577	toxin biosynthesis	integral component of membrane;transmembrane transport
14583	---NA---
14588	---NA---
14603	---NA---
14627	---NA---
14636	---NA---
14644	---NA---
14688	---NA---
14697	---NA---
14705	---NA---
14708	cytochrome p450	integral component of membrane;iron ion binding;oxidoreductase activity, acting on paired donors, with incorporation or reduction of molecular oxygen;heme binding;oxidation-reduction process
14711	---NA---
14716	---NA---
14737	bacterial transferase hexapeptide
14739	---NA---
14746	phosphotidylinositol kinase
14754	---NA---
14798	---NA---
14804	---NA---
14822	2OG-Fe(II) oxygenase	oxidoreductase activity;oxidation-reduction process
14823	---NA---
14830	reducing polyketide synthase
14839	---NA---
14850	---NA---
14856	---NA---
14862	---NA---
14871	hypothetical protein CFIO01_06652
14880	---NA---
14886	AP-2 complex subunit mu
14887	ribose 5-phosphate isomerase A	ribose-5-phosphate isomerase activity;pentose-phosphate shunt, non-oxidative branch
14889	---NA---
14894	---NA---
14899	---NA---
14909	multicopper oxidase	copper ion binding;oxidoreductase activity;oxidation-reduction process
14914	---NA---
14921	---NA---
14926	---NA---
14934	---NA---
14947	DUF3112 domain-containing protein	integral component of membrane
14960	---NA---
14962	---NA---
14963	thermotolerance protein
14981	---NA---
14984	JmjC domain-containing histone demethylation protein
14996	---NA---
15002	---NA---
15017	---NA---
15032	---NA---
15033	---NA---
15064	thioesterase domain containing protein
15066	---NA---
15069	related to transporter protein	integral component of membrane;transmembrane transport
15082	---NA---
15088	---NA---
15093	integral membrane protein	integral component of membrane
15098	---NA---
15110	---NA---
15114	---NA---
15135	---NA---
15142	---NA---
15147	---NA---
15156	---NA---
15157	splicing factor 3a	spliceosomal complex;RNA binding;zinc ion binding;mRNA splicing, via spliceosome
15159	---NA---
15170	---NA---
15194	---NA---
15196	---NA---
15208	---NA---
15241	---NA---
15253	---NA---
15255	---NA---
15272	---NA---
15279	---NA---
15302	---NA---
15314	---NA---
15318	wd domain-containing protein	positive regulation of TOR signaling
15323	---NA---
15324	---NA---
15344	---NA---
15355	hypothetical protein CGGC5_15109
15386	---NA---
15401	---NA---
15413	---NA---
15416	dynactin p62 family protein	dynactin complex
15419	---NA---
15440	bifunctional P-450/NADPH-P450 reductase	NADPH-hemoprotein reductase activity;iron ion binding;FMN binding;heme binding;aromatase activity;oxidation-reduction process
15465	---NA---
15507	---NA---
15527	---NA---
15535	---NA---
15540	---NA---
15557	---NA---
15578	---NA---
15580	---NA---
15592	---NA---
15597	---NA---
15614	---NA---
15621	---NA---
15631	major facilitator superfamily transporter	integral component of membrane;transmembrane transport
15648	---NA---
15652	---NA---
15659	---NA---
15669	---NA---
15685	---NA---
15718	---NA---
15722	ABC transporter	integral component of membrane;ATP binding;ATPase activity, coupled to transmembrane movement of substances;transmembrane transport
15734	---NA---
15737	---NA---
15740	---NA---
15745	---NA---
15760	---NA---
15806	---NA---
15807	rapid response to glucose protein
15808	---NA---
15823	glutathione-dependent formaldehyde-activating enzyme
15842	hypothetical protein CGGC5_2011
15845	putative secreted lipase-like protein 1
15846	---NA---
15869	hypothetical protein CH63R_01495
15870	---NA---
15875	---NA---
15881	---NA---
15889	polyketide synthase	transferase activity;metabolic process
15898	peptidase s41 family protein
15901	leucine rich repeat protein
15905	---NA---
15919	---NA---
15947	X-Pro dipeptidyl-peptidase C-terminal non-catalytic domain-containing protein
15962	---NA---
15997	---NA---
16001	---NA---
16017	hypothetical protein CGLO_05634
16019	---NA---
16026	ataxia telangiectasia mutated
16035	---NA---
16087	---NA---
16111	---NA---
16112	---NA---
16117	---NA---
16138	C6 transcription factor	nucleus;RNA polymerase II transcription factor activity, sequence-specific DNA binding;zinc ion binding;regulation of transcription by RNA polymerase II
16139	---NA---
16166	---NA---
16181	predicted protein
16182	sodium/hydrogen exchanger family protein	integral component of membrane;solute:proton antiporter activity;proton transmembrane transport
16188	---NA---
16208	---NA---
16220	Sad1-interacting factor 3
16231	fungal specific transcription factor
16235	---NA---
16269	---NA---
16291	beta-lactamase family protein
16308	---NA---
16311	major facilitator superfamily transporter	integral component of membrane;transmembrane transport
16314	---NA---
16331	---NA---
16344	---NA---
16385	---NA---
16391	---NA---
16404	---NA---
16407	ABC-2 type transporter	integral component of membrane;ATP binding;ATPase activity, coupled to transmembrane movement of substances;transmembrane transport
16420	---NA---
16448	myb and hsa domain protein	DNA binding
16449	---NA---
16459	---NA---
16475	fructose-bisphosphate aldolase protein	zinc ion binding;aldehyde-lyase activity;carbohydrate metabolic process
16483	WD-repeat protein, putative	aspartic-type endopeptidase activity;proteolysis;nucleoside metabolic process
16497	---NA---
16499	---NA---
16513	---NA---
16519	---NA---
16539	---NA---
16559	---NA---
16560	---NA---
16571	---NA---
16575	phd-finger domain-containing protein	metal ion binding
16588	---NA---
16600	---NA---
16613	---NA---
16654	---NA---
16704	---NA---
16717	---NA---
16718	phosphatidylserine decarboxylase	phosphatidylserine decarboxylase activity;phospholipid biosynthetic process
16746	---NA---
16747	---NA---
16763	---NA---
16775	---NA---
16827	---NA---
16840	---NA---
16854	---NA---
16861	---NA---
16864	---NA---
16871	---NA---
16892	---NA---
16896	---NA---
16924	SnoaL-like polyketide cyclase	polyketide metabolic process
16929	---NA---
16939	---NA---
16949	---NA---
16964	probable bifunctional P-450:NADPH-P450 reductase	NADPH-hemoprotein reductase activity;iron ion binding;FMN binding;heme binding;aromatase activity;oxidation-reduction process
16980	---NA---
17011	---NA---
17025	---NA---
17040	---NA---
17049	---NA---
17077	STE like transcription factor
17083	---NA---
17084	---NA---
17108	---NA---
17114	---NA---
17116	---NA---
17123	---NA---
17126	---NA---
17127	---NA---
17140	polyketide synthase
17143	---NA---
17154	---NA---
17175	iq calmodulin-binding motif domain protein
17180	---NA---
17206	---NA---
17239	glycosyl hydrolase family 18	hydrolase activity, hydrolyzing O-glycosyl compounds;chitin binding;carbohydrate metabolic process
17241	transcription factor
17245	---NA---
17247	---NA---
17261	WD domain-containing protein
17273	putative 5-oxoprolinase protein	hydrolase activity
17275	---NA---
17289	---NA---
17295	C6 finger domain-containing protein	nucleus;RNA polymerase II transcription factor activity, sequence-specific DNA binding;zinc ion binding;regulation of transcription by RNA polymerase II
17296	---NA---
17335	---NA---
17338	FAD binding domain-containing protein
17344	3'5'-cyclic nucleotide phosphodiesterase	3',5'-cyclic-nucleotide phosphodiesterase activity;metal ion binding;signal transduction
17369	---NA---
17388	---NA---
17400	---NA---
17403	---NA---
17409	---NA---
17424	ABC-2 type transporter	integral component of membrane;ATP binding;oxidoreductase activity;ATPase activity, coupled to transmembrane movement of substances;transmembrane transport;oxidation-reduction process
17428	---NA---
17451	---NA---
17453	DNA repair protein rad5
17464	---NA---
17465	---NA---
17466	---NA---
17469	---NA---
17475	hypothetical protein CGGC5_9722
17499	---NA---
17512	---NA---
17528	---NA---
17538	---NA---
17543	---NA---
17544	---NA---
17552	cytochrome P450	integral component of membrane;monooxygenase activity;iron ion binding;oxidoreductase activity, acting on paired donors, with incorporation or reduction of molecular oxygen;heme binding;oxidation-reduction process
17554	---NA---
17557	copper iron-regulated glutamine amidotransferase	transferase activity;glutamine metabolic process
17564	double-strand-break repair protein rad21	nuclear chromosome
17565	---NA---
17567	cytochrome p450
17569	PALB protein	intracellular;calcium-dependent cysteine-type endopeptidase activity;proteolysis
17580	---NA---
17600	---NA---
17602	---NA---
17610	---NA---
17614	---NA---
17625	---NA---
17630	---NA---
17635	WSC domain-containing protein
17648	---NA---
17680	---NA---
17683	cbs and pb1 domain containing protein	ribosome;structural constituent of ribosome;translation
17704	---NA---
17713	---NA---
17720	related to monooxigenase	N,N-dimethylaniline monooxygenase activity;flavin adenine dinucleotide binding;NADP binding;oxidation-reduction process
17742	---NA---
17768	---NA---
17776	---NA---
17778	FAD binding domain-containing protein	FAD binding
17820	---NA---
17825	---NA---
17828	---NA---
17840	choline dehydrogenase	oxidoreductase activity, acting on CH-OH group of donors;flavin adenine dinucleotide binding;oxidation-reduction process
17841	---NA---
17842	---NA---
17843	---NA---
17845	---NA---
17861	---NA---
17888	---NA---
17890	Vacuolar protein sorting-associated protein 4	ESCRT IV complex;ATP binding;ATPase activity;protein homodimerization activity;sterol metabolic process;macroautophagy;late endosome to vacuole transport via multivesicular body sorting pathway;protein retention in Golgi apparatus;protein homooligomerization;intralumenal vesicle formation
17891	---NA---
17905	---NA---
17911	---NA---
17919	---NA---
17935	---NA---
17946	---NA---
17957	---NA---
17967	---NA---
17984	---NA---
17993	DNA repair protein	endonuclease activity;DNA repair;nucleic acid phosphodiester bond hydrolysis
17995	short chain dehydrogenase reductase family	oxidoreductase activity;oxidation-reduction process
18005	---NA---
18014	RhoGAP domain-containing protein
18024	monocarboxylate permease-like protein	integral component of membrane;transmembrane transport
18040	---NA---
18061	---NA---
18068	---NA---
18071	histidine kinase m232p
18072	---NA---
18083	---NA---
18099	---NA---
18110	---NA---
18113	major facilitator superfamily transporter	integral component of membrane;transmembrane transport
18115	---NA---
18117	---NA---
18126	snare-dependent exocytosis protein	integral component of membrane;inorganic phosphate transmembrane transporter activity;phosphate ion transport;transmembrane transport
18139	hypothetical protein CGLO_09010
18143	sda1 domain protein	nucleus;ribosomal large subunit export from nucleus;traversing start control point of mitotic cell cycle;actin cytoskeleton organization;ribosomal large subunit biogenesis
18154	toxin biosynthesis protein	integral component of membrane;transmembrane transport
18158	nitric oxide synthase	nitric-oxide synthase activity;FMN binding;nitric oxide biosynthetic process;oxidation-reduction process
18161	serine/threonine-protein kinase	ATP binding;activation of MAPKKK activity;cytoplasm;stress-activated protein kinase signaling cascade;neuron projection morphogenesis;regulation of apoptotic process;MAP kinase kinase kinase kinase activity;regulation of mitotic cell cycle
18170	---NA---
18174	CP2 transcription factor
18189	---NA---
18211	---NA---
18215	---NA---
18232	FAD binding domain protein
18236	---NA---
18248	---NA---
18252	---NA---
18253	O-methyltransferase	O-methyltransferase activity;methylation
18258	---NA---
18268	fungal specific transcription factor domain-containing protein	nucleus;DNA binding;zinc ion binding;RNA polymerase II transcription factor activity, sequence-specific DNA binding;regulation of transcription by RNA polymerase II
18279	---NA---
18280	---NA---
18297	hypothetical protein CGLO_11110
18298	---NA---
18310	hypothetical protein CGGC5_4880
18331	---NA---
18354	---NA---
18358	---NA---
18368	---NA---
18376	---NA---
18387	HET-domain-containing protein
18398	ankyrin unc44
18403	Mus7/MMS22 family protein
18422	---NA---
18437	---NA---
18451	hypothetical protein CGLO_11555
18456	---NA---
18463	---NA---
18471	---NA---
18472	---NA---
18488	---NA---
18497	---NA---
18514	---NA---
18544	---NA---
18546	---NA---
18552	---NA---
18585	---NA---
18597	---NA---
18617	---NA---
18621	ER membrane protein	integral component of membrane
18637	cytochrome b b6 petb-like protein	integral component of membrane
18638	---NA---
18640	---NA---
18648	viral a-type inclusion protein repeat domain-containing protein
18660	cytochrome P450 oxidoreductase	iron ion binding;oxidoreductase activity;2 iron, 2 sulfur cluster binding;cellular metabolic process;oxidation-reduction process
18689	---NA---
18694	---NA---
18721	hypothetical protein CGLO_10282
18728	hypothetical protein CGLO_03134
18768	---NA---
18776	---NA---
18803	---NA---
18820	---NA---
18821	glucose-fructose oxidoreductase	oxidoreductase activity;oxidation-reduction process
18830	---NA---
18842	related to glucan 1,3-beta-glucosidase	glucan endo-1,3-beta-glucanase activity, C-3 substituted reducing group
18869	DNA replication licensing factor mcm6	nucleus;MCM complex;DNA binding;DNA helicase activity;ATP binding;DNA replication initiation;DNA duplex unwinding
18870	---NA---
18894	---NA---
18902	---NA---
18903	major facilitator superfamily transporter	integral component of membrane;transmembrane transport
18912	---NA---
18915	---NA---
18921	NACHT and TPR domain-containing protein	eisosome;eisosome assembly
18931	caleosin domain containing protein
18938	---NA---
18953	---NA---
18967	---NA---
18978	---NA---
18998	SNF2 family domain-containing protein	cytoplasm;nucleic acid binding;iron ion binding;ATP binding;zinc ion binding;oxidoreductase activity, acting on single donors with incorporation of molecular oxygen, incorporation of two atoms of oxygen;hydrolase activity, acting on acid anhydrides, in phosphorus-containing anhydrides;oxidation-reduction process
19012	methyltransferase domain-containing protein
19019	---NA---
19022	---NA---
19028	---NA---
19037	---NA---
19038	RhoGAP domain-containing protein	signal transduction
19042	---NA---
19045	---NA---
19059	hypothetical protein CGGC5_9544
19066	---NA---
19069	---NA---
19076	---NA---
19084	---NA---
19096	NAD(P)H azoreductase
19098	C2H2 transcription factor	nucleic acid binding
19107	---NA---
19130	ubiquitin fusion degradation protein
19135	---NA---
19142	---NA---
19163	---NA---
19179	hypothetical protein CGGC5_11264
19180	---NA---
19185	hypothetical protein CGGC5_1153	integral component of membrane
19189	hypothetical protein CSIM01_07373
19198	---NA---
19243	---NA---
19275	duf1237 domain protein	catalytic activity
19307	---NA---
19308	---NA---
19309	---NA---
19312	MFS drug efflux	integral component of membrane;transmembrane transport
19318	hypothetical protein CGLO_05806
19333	---NA---
19344	---NA---
19347	---NA---
19351	---NA---
19358	---NA---
19359	---NA---
19372	---NA---
19389	---NA---
19402	---NA---
19414	---NA---
19421	hypothetical protein CGLO_05783
19423	---NA---
19428	carbohydrate esterase family 4 protein	hydrolase activity, acting on carbon-nitrogen (but not peptide) bonds;carbohydrate metabolic process
19444	---NA---
19458	---NA---
19463	---NA---
19464	---NA---
19465	type IIB DNA topoisomerase	chromosome;DNA binding;ATP binding;isomerase activity;DNA catabolic process, endonucleolytic
19468	---NA---
19482	---NA---
19488	TAP42-like family protein	regulation of signal transduction
19491	chitin synthase 3	integral component of membrane;chitin synthase activity;chitin biosynthetic process
19512	---NA---
19538	---NA---
19568	caib baif family enzyme
19589	---NA---
19614	hypothetical protein CGLO_13675
19626	---NA---
19670	---NA---
19675	vacuolar protein sorting vps16	cytoplasm;intracellular protein transport;vacuole organization
19683	---NA---
19686	---NA---
19722	---NA---
19724	---NA---
19725	hypothetical protein CGGC5_271
19740	hypothetical protein CGGC5_301
19756	---NA---
19760	heterokaryon incompatibility protein
19763	---NA---
19764	---NA---
19768	---NA---
19784	---NA---
19803	GMC oxidoreductase	oxidoreductase activity, acting on CH-OH group of donors;flavin adenine dinucleotide binding;oxidation-reduction process
19811	---NA---
19820	cytochrome p450	monooxygenase activity;iron ion binding;oxidoreductase activity, acting on paired donors, with incorporation or reduction of molecular oxygen;heme binding;oxidation-reduction process
19836	---NA---
19842	hypothetical protein CGGC5_15269
19848	---NA---
19856	---NA---
19860	Sec7 domain-containing protein	ARF guanyl-nucleotide exchange factor activity;regulation of ARF protein signal transduction
19872	---NA---
19876	---NA---
19883	---NA---
19891	---NA---
19920	---NA---
19935	---NA---
19945	hypothetical protein CGGC5_12267
19952	---NA---
19967	---NA---
19985	---NA---
20003	ferric-chelate reductase	integral component of membrane
20006	hypothetical protein CGGC5_4642
20019	---NA---
20027	---NA---
20044	---NA---
20061	---NA---
20066	---NA---
20074	---NA---
20079	---NA---
20083	---NA---
20103	---NA---
20104	---NA---
20115	---NA---
20125	hypothetical protein CGLO_09740
20129	---NA---
20146	---NA---
20156	---NA---
20160	---NA---
20164	---NA---
20229	---NA---
20242	---NA---
20243	carbonic anhydrase	carbonate dehydratase activity;zinc ion binding;carbon utilization
20246	---NA---
20250	---NA---
20252	---NA---
20253	---NA---
20262	---NA---
20278	---NA---
20281	---NA---
20289	Trichodiene oxygenase
20293	---NA---
20323	peptidase s8
20346	---NA---
20357	---NA---
20358	Mediator of RNA polymerase II transcription subunit 13	mediator complex;RNA polymerase II transcription cofactor activity;regulation of transcription by RNA polymerase II
20364	---NA---
20377	hypothetical protein CGGC5_9012
20383	---NA---
20416	---NA---
20424	---NA---
20439	---NA---
20441	chitinase	hydrolase activity, hydrolyzing O-glycosyl compounds;carbohydrate metabolic process
20454	---NA---
20459	ergosterol biosynthesis ERG4/ERG24 family protein	integral component of membrane;oxidoreductase activity, acting on the CH-CH group of donors, NAD or NADP as acceptor;oxidation-reduction process
20460	---NA---
20474	sterol carrier protein 2	transferase activity, transferring acyl groups other than amino-acyl groups;metabolic process
20494	---NA---
20507	averantin oxidoreductase	integral component of membrane;monooxygenase activity;iron ion binding;oxidoreductase activity, acting on single donors with incorporation of molecular oxygen, incorporation of two atoms of oxygen;oxidoreductase activity, acting on paired donors, with incorporation or reduction of molecular oxygen;heme binding;oxidation-reduction process
20516	beta-glucosidase A	hydrolase activity, hydrolyzing O-glycosyl compounds;carbohydrate metabolic process
20519	ankyrin and het domain protein
20521	conserved serine-threonine rich protein
20524	---NA---
20525	---NA---
20550	cutinase transcription factor 1 beta	nucleus;DNA binding;zinc ion binding;transcription, DNA-templated
20551	---NA---
20557	---NA---
20559	---NA---
20579	---NA---
20582	---NA---
20583	siderophore regulation protein
20592	DNA repair protein rad5	chromosome, telomeric region;nuclear chromatin;four-way junction DNA binding;Y-form DNA binding;ATP binding;DNA-dependent ATPase activity;zinc ion binding;four-way junction helicase activity;protein polyubiquitination;double-strand break repair;free ubiquitin chain polymerization;DNA duplex unwinding;error-free postreplication DNA repair;error-prone translesion synthesis;error-free translesion sy…
20598	---NA---
20636	---NA---
20637	CDP-alcohol phosphatidyltransferase	integral component of membrane;phosphotransferase activity, for other substituted phosphate groups;phospholipid biosynthetic process
20649	---NA---
20650	---NA---
20654	---NA---
20684	---NA---
20685	---NA---
20702	---NA---
20709	---NA---
20710	NmrA-like family protein
20714	---NA---
20716	---NA---
20748	---NA---
20752	---NA---
20757	---NA---
20764	---NA---
20771	WD repeat domain-containing protein
20776	---NA---
20791	trehalase
20804	---NA---
20822	---NA---
20823	---NA---
20840	AF089807_1hard surface induced protein 3	integral component of membrane;transferase activity, transferring acyl groups other than amino-acyl groups
20846	---NA---
20855	---NA---
20856	ercc4 domain-containing protein
20858	hypothetical protein MAPG_00123
20906	---NA---
20914	helicase associated domain-containing protein	helicase activity;ATP binding
20919	---NA---
20927	related to STB5-SIN3 binding protein	nucleus;DNA binding;zinc ion binding;integral component of membrane;RNA polymerase II transcription factor activity, sequence-specific DNA binding;regulation of transcription by RNA polymerase II
20935	---NA---
20945	---NA---
20958	---NA---
20962	---NA---
20971	---NA---
20987	tfiih basal transcription factor complex p47 subunit	phosphorylation of RNA polymerase II C-terminal domain;translation initiation factor activity;ubiquitin protein ligase activity;zinc ion binding;core TFIIH complex;nucleotide-excision repair;holo TFIIH complex;translational initiation;protein ubiquitination;nucleotide-excision repair factor 3 complex
20993	---NA---
21015	---NA---
21019	---NA---
21027	---NA---
21038	---NA---
21043	---NA---
21044	---NA---
21053	siroheme synthase
21059	---NA---
21061	CorA-like Mg2+ transporter	integral component of membrane;metal ion transmembrane transporter activity;metal ion transport;transmembrane transport
21064	calcium-transporting ATPase 1	integral component of membrane;ATP binding;hydrolase activity
21076	---NA---
21115	ent-kaurene oxidase	integral component of membrane;monooxygenase activity;iron ion binding;oxidoreductase activity, acting on paired donors, with incorporation or reduction of molecular oxygen;heme binding;oxidation-reduction process
21123	integral membrane protein	integral component of membrane;serine-type endopeptidase activity;proteolysis
21150	---NA---
21153	opy2 protein	integral component of membrane
21171	---NA---
21186	---NA---
21204	---NA---
21207	UBX domain-containing protein
21213	---NA---
21214	---NA---
21229	---NA---
21230	---NA---
21236	---NA---
21249	---NA---
21264	---NA---
21266	---NA---
21267	cytokinesis protein sepa	actin binding;Rho GTPase binding;actin cytoskeleton organization
21269	---NA---
21270	---NA---
21271	---NA---
21279	glycogen debranching enzyme	4-alpha-glucanotransferase activity;amylo-alpha-1,6-glucosidase activity;glycogen biosynthetic process;glycogen catabolic process
21286	nonspecific lipid-transfer protein	transferase activity, transferring acyl groups other than amino-acyl groups;metabolic process
21294	---NA---
21302	---NA---
21305	---NA---
21317	---NA---
21331	---NA---
21369	---NA---
21376	---NA---
21387	---NA---
21396	transcription factor	nucleus;DNA binding;zinc ion binding;RNA polymerase II transcription factor activity, sequence-specific DNA binding;regulation of transcription by RNA polymerase II
21398	---NA---
21406	AMP-binding enzyme	catalytic activity;phosphopantetheine binding;metabolic process
21408	---NA---
21410	---NA---
21421	---NA---
21436	---NA---
21465	---NA---
21470	general substrate transporter	integral component of membrane;transmembrane transporter activity;carbohydrate transport;transmembrane transport
21475	CFEM domain-containing protein	integral component of membrane
21479	emopamil binding protein	integral component of membrane;cholestenol delta-isomerase activity;sterol metabolic process
21493	C6 zinc finger protein	nucleus;RNA polymerase II transcription factor activity, sequence-specific DNA binding;zinc ion binding;regulation of transcription by RNA polymerase II
21498	---NA---
21543	---NA---
21551	---NA---
21590	---NA---
21598	---NA---
21614	---NA---
21630	---NA---
21663	---NA---
21669	---NA---
21678	copper amine oxidase	copper ion binding;primary amine oxidase activity;quinone binding;amine metabolic process;oxidation-reduction process
21681	---NA---
21683	---NA---
21707	---NA---
21709	---NA---
21715	---NA---
21739	fungal specific transcription factor
21759	LysM domain-containing protein
21787	hypothetical protein CGLO_14231
21800	---NA---
21806	---NA---
21809	---NA---
21814	---NA---
21819	---NA---
21827	related to non-heme chloroperoxidase	peroxidase activity;hydrolase activity;cellular oxidant detoxification
21831	---NA---
21857	---NA---
21865	glutathione s-transferase	transferase activity
21868	---NA---
21871	gliotoxin biosynthesis protein	integral component of membrane;gamma-glutamylcyclotransferase activity
21896	---NA---
21946	---NA---
21952	---NA---
21973	---NA---
21978	amino acid permease
21979	---NA---
21980	---NA---
21989	---NA---
21993	---NA---
22003	---NA---
22022	---NA---
22027	hypothetical protein CGLO_14085
22028	---NA---
22053	---NA---
22084	membrane transporter	integral component of membrane;transmembrane transport
22087	---NA---
22095	short-chain dehydrogenase reductase
22101	---NA---
22127	---NA---
22128	---NA---
22134	hypothetical protein CGGC5_82	integral component of membrane
22137	---NA---
22152	---NA---
22157	putative 3-hydroxyisobutyrate dehydrogenase protein
22161	cytochrome P450	monooxygenase activity;iron ion binding;oxidoreductase activity, acting on paired donors, with incorporation or reduction of molecular oxygen;heme binding;oxidation-reduction process
22186	---NA---
22197	---NA---
22209	---NA---
22210	hypothetical protein CGLO_06202
22218	---NA---
22221	---NA---
22222	---NA---
22230	---NA---
22234	---NA---
22255	---NA---
22257	---NA---
22261	---NA---
22265	hypothetical protein CGGC5_6118
22343	---NA---
22349	---NA---
22373	---NA---
[truncated: 2,621 more rows]

## Sheet: ns_filtered_dataset
Table S3 – List of the RADseq functional annotation of the ns_filtered_dataset
C. kahawae RAD loci	Gene description	GO Terms
84	protein kinase domain containing protein	integral component of membrane;methyltransferase activity;kinase activity;phosphorylation;methylation;transmembrane transport
179	cog1565 domain protein	mitochondrion;methyltransferase activity;methylation
319	steroid 5 alpha-reductase	cytoplasm;integral component of membrane;3-oxo-5-alpha-steroid 4-dehydrogenase activity;steroid metabolic process;oxidation-reduction process
541	tannase and feruloyl esterase	hydrolase activity
561	hexose transporter	integral component of membrane;monooxygenase activity;iron ion binding;oxidoreductase activity, acting on paired donors, with incorporation or reduction of molecular oxygen;heme binding;transmembrane transporter activity;transmembrane transport;oxidation-reduction process
586	---NA---
1020	hypothetical protein CSIM01_03926
1152	FAD binding domain protein	integral component of membrane;FAD binding
1281	patched sphingolipid transporter	fungal-type vacuole membrane;integral component of membrane;transaminase activity;pyridoxal phosphate binding;sphingolipid transporter activity;sphingolipid metabolic process;lipid transport
1445	beta-ketoacyl synthase domain-containing protein	oxidoreductase activity;transferase activity;phosphopantetheine binding;oxidation-reduction process
1557	FAD dependent oxidoreductase, putative	oxidoreductase activity;oxidation-reduction process
1814	---NA---
1930	transglutaminase-like superfamily protein
2143	camp-independent regulatory protein pac2
2208	WD repeat protein
2296	het domain protein
2351	cytochrome P450	integral component of membrane;iron ion binding;oxidoreductase activity, acting on paired donors, with incorporation or reduction of molecular oxygen;heme binding;oxidation-reduction process
2364	FAD binding domain protein
2553	copper amine oxidase	Golgi transport complex;copper ion binding;primary amine oxidase activity;quinone binding;intra-Golgi vesicle-mediated transport;amine metabolic process;oxidation-reduction process
2765	---NA---
2783	hypothetical protein CGGC5_2696
2890	---NA---
3130	exocyst complex component sec5	exocyst;Golgi to plasma membrane transport
3193	hypothetical protein CGLO_05399
3374	isoflavone reductase family protein
3476	SnoaL-like polyketide cyclase	polyketide metabolic process
3662	transcriptional corepressor of histone genes
3684	patatin-like serine	endoplasmic reticulum membrane;integral component of membrane;lysophospholipase activity;phosphatidylcholine catabolic process;regulation of phospholipid biosynthetic process
3705	argonaute siRNA chaperone complex subunit Arb1	ARC complex;gene silencing by RNA
3776	cytochrome p450	integral component of membrane;monooxygenase activity;iron ion binding;methyltransferase activity;oxidoreductase activity, acting on paired donors, with incorporation or reduction of molecular oxygen;heme binding;methylation;oxidation-reduction process
4055	NADP/FAD dependent oxidoreductase	endoplasmic reticulum membrane;NADPH-hemoprotein reductase activity;FMN binding;oxidation-reduction process
4179	amidohydrolase	hydrolase activity, acting on carbon-nitrogen (but not peptide) bonds
4285	flavin-binding monooxygenase-like protein	monooxygenase activity;oxidation-reduction process
4360	---NA---
4459	IBR domain-containing protein
4460	arginine-tRNA-protein transferase	arginyltransferase activity;protein arginylation
4482	zinc knuckle transcription factor	nucleic acid binding;zinc ion binding
4489	SPFH domain/Band 7 family protein
4656	glucose dehydrogenase	oxidoreductase activity, acting on CH-OH group of donors;flavin adenine dinucleotide binding;oxidation-reduction process
4690	aminodeoxychorismate lyase	aspartic-type endopeptidase activity;lyase activity;proteolysis
4894	KR domain-containing protein	oxidoreductase activity;transferase activity;phosphopantetheine binding;oxidation-reduction process
5371	NCS1 nucleoside transporter	integral component of membrane;transmembrane transporter activity;transmembrane transport
5439	ubiquitination network signaling protein
5695	aristolochene synthase
5750	globin	oxygen binding;heme binding;dioxygenase activity;oxidation-reduction process
5868	---NA---
5876	translational activator gcn1
6635	C6 transcription factor	nucleus;DNA binding;zinc ion binding;RNA polymerase II transcription factor activity, sequence-specific DNA binding;regulation of transcription by RNA polymerase II
6932	aliphatic nitrilase	nitrogen compound metabolic process
7227	related to ATP-binding protein, putative pantothenate kinase	kinase activity;phosphorylation
7252	nitrogen permease regulator 2	GATOR1 complex;GTPase activator activity;cellular response to nitrogen starvation;positive regulation of GTPase activity;negative regulation of TORC1 signaling
7307	integral membrane protein	integral component of membrane
7433	methylitaconate delta2-delta3-isomerase
7471	cbs and pb1 domain containing protein	small ribosomal subunit;integral component of membrane;structural constituent of ribosome;translation
7805	alanine-glyoxylate aminotransferase	transaminase activity
7951	DNA repair protein rad51
8027	cytochrome p450 oxidoreductase	iron ion binding;O-methyltransferase activity;oxidoreductase activity, acting on paired donors, with incorporation or reduction of molecular oxygen;heme binding;methylation;oxidation-reduction process
8588	C6 zinc finger protein
8648	zn 2cys6 transcription factor	nucleus;DNA binding;zinc ion binding;transcription, DNA-templated
8673	myb and hsa domain protein	DNA binding
8714	Acetyltransferase	transferase activity
9359	fungal transcriptional regulatory protein	nucleus;RNA polymerase II transcription factor activity, sequence-specific DNA binding;zinc ion binding;regulation of transcription by RNA polymerase II
9642	duf3425 domain protein
9666	ABC-2 type transporter	integral component of membrane;ATP binding;ATPase activity, coupled to transmembrane movement of substances;transmembrane transport
9728	carbon-nitrogen hydrolase	nucleus;cytoplasm;NAD+ synthase (glutamine-hydrolyzing) activity;glutaminase activity;ATP binding;NAD biosynthetic process
10583	KH domain-containing protein	RNA binding
10724	C6 finger domain-containing protein	nucleus;DNA binding;zinc ion binding;transcription, DNA-templated
10788	AT hook domain-containing protein	chromatin;nucleus;DNA binding;regulation of transcription, DNA-templated
10981	serine carboxypeptidase	integral component of membrane;damaged DNA binding;DNA-(apurinic or apyrimidinic site) endonuclease activity;serine-type carboxypeptidase activity;zinc ion binding;hydrolase activity, hydrolyzing N-glycosyl compounds;base-excision repair;nucleotide-excision repair;proteolysis
11373	WD domain-containing protein	small-subunit processome;Pwp2p-containing subcomplex of 90S preribosome;rRNA processing
11497	DNA mismatch repair protein msh3	ATP binding;mismatched DNA binding;mismatch repair
11581	chromosome condensation protein	integral component of membrane
11978	ring zinc finger protein
11999	short-chain dehydrogenase reductase sdr
12264	---NA---
12278	alpha-ketoglutarate dependent xanthine dioxygenase	nucleus;RNA polymerase II transcription factor activity, sequence-specific DNA binding;zinc ion binding;dioxygenase activity;regulation of transcription by RNA polymerase II;oxidation-reduction process
12345	---NA---
12354	---NA---
12429	helix-loop-helix dna-binding domain-containing protein	DNA binding;protein dimerization activity
12447	---NA---
12629	---NA---
12796	calcium-translocating P-type ATPase	integral component of membrane;calcium-transporting ATPase activity;ATP binding;calcium ion transmembrane transport;ATP hydrolysis coupled cation transmembrane transport
12913	WD domain-containing protein	cell division
13713	Major facilitator superfamily transporter	integral component of membrane;transmembrane transport
14168	RNA binding domain-containing protein	RNA binding
14224	4-aminobutyrate aminotransferase	cytosol;pyridoxal phosphate binding;4-aminobutyrate:2-oxoglutarate transaminase activity;gamma-aminobutyric acid catabolic process
14226	C6 zinc finger domain-containing protein	nucleus;double-strand break repair
14708	cytochrome p450	integral component of membrane;iron ion binding;oxidoreductase activity, acting on paired donors, with incorporation or reduction of molecular oxygen;heme binding;oxidation-reduction process
14746	phosphotidylinositol kinase
14871	hypothetical protein CFIO01_06652
14887	ribose 5-phosphate isomerase A	ribose-5-phosphate isomerase activity;pentose-phosphate shunt, non-oxidative branch
15416	dynactin p62 family protein	dynactin complex
15807	rapid response to glucose protein
15842	hypothetical protein CGGC5_2011
15845	putative secreted lipase-like protein 1
15901	leucine rich repeat protein
16017	hypothetical protein CGLO_05634
16138	C6 transcription factor	nucleus;RNA polymerase II transcription factor activity, sequence-specific DNA binding;zinc ion binding;regulation of transcription by RNA polymerase II
16407	ABC-2 type transporter	integral component of membrane;ATP binding;ATPase activity, coupled to transmembrane movement of substances;transmembrane transport
16575	phd-finger domain-containing protein	metal ion binding
16861	---NA---
16924	SnoaL-like polyketide cyclase	polyketide metabolic process
17261	WD domain-containing protein
17557	copper iron-regulated glutamine amidotransferase	transferase activity;glutamine metabolic process
17569	PALB protein	intracellular;calcium-dependent cysteine-type endopeptidase activity;proteolysis
17610	---NA---
17993	DNA repair protein	endonuclease activity;DNA repair;nucleic acid phosphodiester bond hydrolysis
18014	RhoGAP domain-containing protein
18158	nitric oxide synthase	nitric-oxide synthase activity;FMN binding;nitric oxide biosynthetic process;oxidation-reduction process
18310	hypothetical protein CGGC5_4880
18403	Mus7/MMS22 family protein
18648	viral a-type inclusion protein repeat domain-containing protein
18820	---NA---
18870	---NA---
18921	NACHT and TPR domain-containing protein	eisosome;eisosome assembly
19059	hypothetical protein CGGC5_9544
19096	NAD(P)H azoreductase
19130	ubiquitin fusion degradation protein
19189	hypothetical protein CSIM01_07373
19465	type IIB DNA topoisomerase	chromosome;DNA binding;ATP binding;isomerase activity;DNA catabolic process, endonucleolytic
19740	hypothetical protein CGGC5_301
19820	cytochrome p450	monooxygenase activity;iron ion binding;oxidoreductase activity, acting on paired donors, with incorporation or reduction of molecular oxygen;heme binding;oxidation-reduction process
19842	hypothetical protein CGGC5_15269
19945	hypothetical protein CGGC5_12267
20358	Mediator of RNA polymerase II transcription subunit 13	mediator complex;RNA polymerase II transcription cofactor activity;regulation of transcription by RNA polymerase II
20454	---NA---
20516	beta-glucosidase A	hydrolase activity, hydrolyzing O-glycosyl compounds;carbohydrate metabolic process
20521	conserved serine-threonine rich protein
20525	---NA---
20583	siderophore regulation protein
20710	NmrA-like family protein
20771	WD repeat domain-containing protein
20840	AF089807_1hard surface induced protein 3	integral component of membrane;transferase activity, transferring acyl groups other than amino-acyl groups
20914	helicase associated domain-containing protein	helicase activity;ATP binding
20987	tfiih basal transcription factor complex p47 subunit	phosphorylation of RNA polymerase II C-terminal domain;translation initiation factor activity;ubiquitin protein ligase activity;zinc ion binding;core TFIIH complex;nucleotide-excision repair;holo TFIIH complex;translational initiation;protein ubiquitination;nucleotide-excision repair factor 3 complex
21115	ent-kaurene oxidase	integral component of membrane;monooxygenase activity;iron ion binding;oxidoreductase activity, acting on paired donors, with incorporation or reduction of molecular oxygen;heme binding;oxidation-reduction process
21123	integral membrane protein	integral component of membrane;serine-type endopeptidase activity;proteolysis
21153	opy2 protein	integral component of membrane
21230	---NA---
21267	cytokinesis protein sepa	actin binding;Rho GTPase binding;actin cytoskeleton organization
21279	glycogen debranching enzyme	4-alpha-glucanotransferase activity;amylo-alpha-1,6-glucosidase activity;glycogen biosynthetic process;glycogen catabolic process
21286	nonspecific lipid-transfer protein	transferase activity, transferring acyl groups other than amino-acyl groups;metabolic process
21475	CFEM domain-containing protein	integral component of membrane
21739	fungal specific transcription factor
21827	related to non-heme chloroperoxidase	peroxidase activity;hydrolase activity;cellular oxidant detoxification
22027	hypothetical protein CGLO_14085
22084	membrane transporter	integral component of membrane;transmembrane transport
22460	aminotransferase class I and II	transaminase activity;pyridoxal phosphate binding;biosynthetic process
22576	ammonium transporter	integral component of membrane;ammonium transmembrane transporter activity;ammonium transmembrane transport
22608	beta-ketoacyl synthase domain-containing protein
23162	myb-like dna-binding domain-containing protein	nucleus;DNA binding
23184	pyrrolo-quinoline quinone	metallopeptidase activity;proteolysis
23410	elongator complex associated protein kti2	nucleus;cytoplasm;chromatin binding;tRNA wobble uridine modification;regulation of transcription by RNA polymerase II
23763	cupin
23929	probable importin alpha SRP1	nuclear exosome (RNase complex);nuclear pore;nucleoplasm;cytosol;NLS-dependent protein nuclear import complex;nuclear localization sequence binding;protein transporter activity;nuclear import signal receptor activity;disordered domain specific binding;NLS-bearing protein import into nucleus;protein targeting to membrane;proteasome localization
24294	C6 transcription factor	nucleus;RNA polymerase II transcription factor activity, sequence-specific DNA binding;zinc ion binding;regulation of transcription by RNA polymerase II
24324	c-x8-c-x5-c-x3-h type zinc finger protein	metal ion binding
24481	pyrimidine 5'-nucleotidase	nucleus;DNA binding;zinc ion binding;hydrolase activity;transcription, DNA-templated
24555	threonine synthase	DNA binding
24799	glycosyl hydrolase family 3 N terminal domain-containing protein	Mis6-Sim4 complex;beta-glucosidase activity;scopolin beta-glucosidase activity;cellulose catabolic process
25259	related to 6-HYDROXY-D-NICOTINE OXIDASE	oxidoreductase activity, acting on CH-OH group of donors;flavin adenine dinucleotide binding;oxidation-reduction process
25353	major facilitator superfamily transporter
25507	FAD dependent oxidoreductase superfamily	oxidoreductase activity;oxidation-reduction process
25621	SH3 domain-containing protein
25808	PHD-finger domain-containing protein	metal ion binding
25868	hypothetical protein CGGC5_11264
25950	nacht and ankyrin domain protein	aspartic-type endopeptidase activity;proteolysis;nucleoside metabolic process
26003	het domain-containing protein
26229	hypothetical protein CGLO_00184
26393	hypothetical protein CGLO_01374
26418	RNase3 domain-containing protein	DNA binding;RNA binding;ribonuclease III activity;ATP binding;RNA processing;RNA phosphodiester bond hydrolysis, endonucleolytic
26548	importin beta-2	nuclear periphery;mitotic spindle midzone;Ran GTPase binding;intracellular protein transport
26639	C6 transcription factor	nucleus;RNA polymerase II transcription factor activity, sequence-specific DNA binding;zinc ion binding;regulation of transcription by RNA polymerase II
26644	amino acid permease	integral component of membrane;transmembrane transporter activity;transmembrane transport
26880	Aryl-alcohol dehydrogenase
26894	---NA---
26950	JmjC domain-containing protein	nucleus;metal ion binding
27100	ring finger-like protein
27272	hypothetical protein CGGC5_4976
27488	mitochondrial distribution and morphology protein 34	integral component of mitochondrial outer membrane;ERMES complex;lipid binding;mitochondrial genome maintenance;lipid transport
28372	thioesterase superfamily protein
28700	hypothetical protein CGGC5_9925
28711	inositol phospholipid synthesis protein Scs3p	endoplasmic reticulum membrane;integral component of membrane;ATP adenylyltransferase activity;ATP binding;nucleotide metabolic process;lipid storage
28977	---NA---
29220	C6 zinc finger domain-containing protein	nucleus;RNA polymerase II transcription factor activity, sequence-specific DNA binding;zinc ion binding;transferase activity, transferring alkyl or aryl (other than methyl) groups;pyridoxal phosphate binding;regulation of transcription by RNA polymerase II;cellular amino acid metabolic process
29402	amino acid adenylation domain-containing protein
29449	SH3 domain-containing protein	integral component of membrane;oxidoreductase activity;heme binding;metal ion binding;oxidation-reduction process
29613	Fungal specific transcription factor	nucleus;RNA polymerase II transcription factor activity, sequence-specific DNA binding;GTPase activator activity;zinc ion binding;phosphatidylinositol binding;regulation of transcription by RNA polymerase II;signal transduction;positive regulation of GTPase activity
29759	---NA---
29765	subtilisin-like protease	cell wall;membrane;serine-type endopeptidase activity;proteolysis
29856	abc transporter transmembrane region	integral component of membrane;ATP binding;ATPase activity, coupled to transmembrane movement of substances;transmembrane transport
30280	DNA polymerase zeta catalytic subunit	nucleus;zeta DNA polymerase complex;nucleotide binding;DNA binding;DNA-directed DNA polymerase activity;metal ion binding;4 iron, 4 sulfur cluster binding;DNA replication;translesion synthesis
30293	hypothetical protein CGGC5_11389
30328	---NA---
30593	---NA---
30621	acid phosphatase, putative	phosphoric diester hydrolase activity;lipid metabolic process
30824	---NA---
31075	---NA---
31413	alcohol dehydrogenase, putative	extracellular region;polygalacturonase activity;oxidoreductase activity;carbohydrate metabolic process;oxidation-reduction process;cell wall organization
31482	hypothetical protein CGLO_05783	integral component of membrane
31591	hypothetical protein CGGC5_12789	integral component of membrane
31764	hypothetical protein CGLO_13809
31895	glycoside hydrolase family 78 protein	nucleus;hydrolase activity, acting on glycosyl bonds;mitotic chromosome condensation;metabolic process
32006	---NA---
32109	cysteine desulfurase IscS	nucleus;mitochondrion;L-cysteine desulfurase complex;pyridoxal phosphate binding;cysteine desulfurase activity;tRNA wobble position uridine thiolation;cellular iron ion homeostasis;[2Fe-2S] cluster assembly;mitochondrial tRNA thio-modification
32180	DUF292 domain-containing protein	endosome;protein heterodimerization activity;transcription by RNA polymerase II;protein transport;late endosome to vacuole transport via multivesicular body sorting pathway
32302	CND3 protein
32643	transmembrane adaptor erv26	COPII-coated ER to Golgi transport vesicle;integral component of Golgi membrane;integral component of endoplasmic reticulum membrane;COPII adaptor activity;protein glycosylation;ER to Golgi vesicle-mediated transport;fungal-type cell wall organization;protein retention in Golgi apparatus
32847	DNA-directed RNA polymerase iii complex subunit rpc37	nucleus;DNA-directed 5'-3' RNA polymerase activity;transcription, DNA-templated
33034	microtubule-associated protein	mediator complex;RNA polymerase II transcription cofactor activity;regulation of transcription by RNA polymerase II
33281	DNA polymerase family B	nucleus;integral component of membrane;zeta DNA polymerase complex;nucleotide binding;DNA binding;DNA-directed DNA polymerase activity;lipid binding;metal ion binding;4 iron, 4 sulfur cluster binding;DNA replication;lipid transport;translesion synthesis
33282	tetratricopeptide
33290	Major facilitator superfamily transporter	integral component of membrane;transmembrane transport
34019	amidohydrolase
34188	rwd domain-containing protein	ubiquitin-protein transferase activity;ligase activity;metal ion binding;protein ubiquitination
34268	---NA---
34409	---NA---
34485	hypothetical protein CGGC5_6889
34715	---NA---
34874	DNA repair protein	single-stranded DNA binding;endodeoxyribonuclease activity;DNA repair;nucleic acid phosphodiester bond hydrolysis
34914	cellulose-binding family ii
34951	fungal specific transcription factor	nucleus;DNA binding;zinc ion binding;integral component of membrane;RNA polymerase II transcription factor activity, sequence-specific DNA binding;regulation of transcription by RNA polymerase II
35032	hypothetical protein CGGC5_11999
35411	c6 transcription factor	nucleus;DNA binding;zinc ion binding;RNA polymerase II transcription factor activity, sequence-specific DNA binding;regulation of transcription by RNA polymerase II
35414	LIM domain-containing protein
35453	alkaline phosphatase family protein
35812	O-methyltransferase	O-methyltransferase activity;methylation
35913	---NA---
35950	Peptidase C65 Otubain	integral component of membrane
36198	udp-glucoronosyl and udp-glucosyl transferase family protein	transferase activity, transferring hexosyl groups;metabolic process
36720	short-chain dehydrogenase reductase
37248	---NA---
37435	hypothetical protein CGGC5_10324
37440	chromatin remodeling complex subunit
37467	FAD binding domain protein	integral component of membrane;FAD binding
37545	nad binding rossmann fold-containing protein	integral component of membrane;oxidoreductase activity;transmembrane transporter activity;transmembrane transport;oxidation-reduction process
37666	major facilitator superfamily transporter	integral component of membrane;transmembrane transport
37685	alpha-1,3-mannosyltransferase CMT1	integral component of membrane;transferase activity, transferring glycosyl groups
37773	multicopper oxidase	copper ion binding;oxidoreductase activity;oxidation-reduction process
37842	---NA---
38043	beta-1,6-galactanase	hydrolase activity, hydrolyzing O-glycosyl compounds;carbohydrate metabolic process
38225	hypothetical protein CGLO_13809
38267	hypothetical protein CGLO_03432
38319	Alpha glucoside transporter	integral component of membrane;transmembrane transporter activity;transmembrane transport
38397	sec7 domain-containing protein	Golgi apparatus;RNA binding;ARF guanyl-nucleotide exchange factor activity;nucleotidyltransferase activity;RNA processing;regulation of ARF protein signal transduction;Golgi to plasma membrane protein transport
38650	protein kinase	eukaryotic translation initiation factor 2alpha kinase activity;ATP binding;DNA damage checkpoint;regulation of translational initiation by eIF2 alpha phosphorylation
38782	---NA---
39131	---NA---
39151	ABC-2 type transporter	integral component of membrane;ATP binding;ATPase activity, coupled to transmembrane movement of substances;transmembrane transport
39216	---NA---
39311	---NA---
39531	hypothetical protein CGLO_00573
39654	amine oxidase	integral component of membrane;copper ion binding;oxidoreductase activity;oxidation-reduction process
39782	nitroreductase family protein	oxidoreductase activity, acting on NAD(P)H, nitrogenous group as acceptor;cellular response to oxidative stress;oxidation-reduction process
39813	alpha-ketoglutarate-dependent -dichlorophenoxyacetate	oxidoreductase activity;oxidation-reduction process
39944	glycosyl hydrolase family 2	hydrolase activity, hydrolyzing O-glycosyl compounds;carbohydrate metabolic process
40125	cytochrome oxidase assembly protein	integral component of membrane;oxidoreductase activity, acting on the CH-CH group of donors;heme a biosynthetic process;oxidation-reduction process
40231	cellulose-binding protein
40345	glycerophosphoryl diester phosphodiesterase	phosphoric diester hydrolase activity;lipid metabolic process
40417	hypothetical protein CGLO_17441
40536	serine threonine-protein kinase nak1	protein kinase activity;ATP binding;protein phosphorylation
40621	tRNA N6-adenosine threonylcarbamoyltransferase	chromatin DNA binding;nuclear chromatin;metal ion binding;cytoplasm;EKC/KEOPS complex;proteolysis;telomere maintenance via recombination;tRNA threonylcarbamoyladenosine modification;peptidase activity;positive regulation of transcription by RNA polymerase II;N(6)-L-threonylcarbamoyladenine synthase activity
40798	hypothetical protein CGLO_04031
40845	kinesin family protein	microtubule motor activity;ATP binding;microtubule binding;microtubule-based movement
41263	putative monooxygenase protein	N,N-dimethylaniline monooxygenase activity;flavin adenine dinucleotide binding;NADP binding;oxidation-reduction process
41397	---NA---
41438	mynd finger family protein
41528	beta-glucosidase 1 precursor	beta-glucosidase activity;scopolin beta-glucosidase activity;cellulose catabolic process
41995	serine/threonine protein kinase
42000	nitric oxide synthase	nitric-oxide synthase activity;FMN binding;nitric oxide biosynthetic process;oxidation-reduction process
42441	alpha beta hydrolase fold protein	hydrolase activity
42484	translational activator gcn1
42523	zinc carboxypeptidase	DNA binding transcription factor activity;metallocarboxypeptidase activity;zinc ion binding;regulation of transcription, DNA-templated;proteolysis
42532	MFS multidrug transporter	integral component of membrane;transmembrane transport
42674	hypothetical protein CGLO_03031	oxidation-reduction process
42856	hypothetical protein CGGC5_13462
43169	---NA---
43172	quinate transporter	integral component of membrane;transmembrane transporter activity;transmembrane transport
43195	major facilitator superfamily transporter
43199	amidohydrolase	hydrolase activity, acting on carbon-nitrogen (but not peptide) bonds
43291	ABC-2 type transporter	integral component of membrane;ATP binding;ATPase activity, coupled to transmembrane movement of substances;transmembrane transport
43908	cytochrome p450
43953	nuclease s1	nucleic acid binding;endonuclease activity;DNA catabolic process;nucleic acid phosphodiester bond hydrolysis
44047	cysteine synthase b
44156	GTPase-activator protein for Ras-like GTPase	nucleic acid binding;exonuclease activity;zinc ion binding;signal transduction;regulation of GTPase activity;nucleic acid phosphodiester bond hydrolysis
44220	WD domain-containing protein	nucleus;transferase activity
44405	hypothetical protein CGGC5_14064
44673	predicted protein	integral component of membrane
44915	metal tolerance protein 3 protein	integral component of membrane
45181	WD repeat domain-containing protein
45343	DNA polymerase family B	nucleus;zeta DNA polymerase complex;nucleotide binding;DNA binding;DNA-directed DNA polymerase activity;lipid binding;metal ion binding;4 iron, 4 sulfur cluster binding;DNA replication;translesion synthesis
45349	---NA---
45420	---NA---
45505	male sterility protein
45653	cytochrome P450
45741	MFS allantoate transporter	integral component of membrane;transmembrane transport
46035	het domain protein	oxidoreductase activity;oxidation-reduction process
46040	C6 zinc finger domain-containing protein	nucleus;DNA binding;zinc ion binding;RNA polymerase II transcription factor activity, sequence-specific DNA binding;regulation of transcription by RNA polymerase II
46418	ccr4-not transcription complex subunit
46424	dihydroxyacetone kinase	glycerone kinase activity;ATP binding;glycerol metabolic process;phosphorylation
46425	cytochrome P450	NADPH-hemoprotein reductase activity;iron ion binding;FMN binding;heme binding;aromatase activity;oxidation-reduction process
46511	chitin synthase	integral component of membrane;myosin complex;cell septum;cell periphery;microtubule motor activity;chitin synthase activity;ATP binding;microtubule binding;cell wall chitin biosynthetic process;microtubule-based movement
46514	mg2+ transporter	integral component of membrane;metal ion transmembrane transporter activity;metal ion transport;transmembrane transport
46542	epoxide hydrolase 2	hydrolase activity
46827	tetraspanin tsp3	integral component of membrane
47138	pul domain-containing protein	cell;microtubule motor activity;ATP binding;microtubule binding;microtubule-based movement;cell redox homeostasis
47512	wd repeat domain-containing protein
47573	CAIB/BAIF family enzyme	transferase activity
47713	hypothetical protein CGGC5_9529
47751	C2H2 finger domain-containing protein	nucleic acid binding
47830	hypothetical protein CGGC5_9195
48206	FAD binding domain-containing protein	oxidoreductase activity, acting on CH-OH group of donors;flavin adenine dinucleotide binding;oxidation-reduction process
48378	arca-like protein
48493	choline transport protein	integral component of membrane;transmembrane transporter activity;amino acid transport;transmembrane transport
48546	DNA polymerase family B	epsilon DNA polymerase complex;nucleotide binding;DNA binding;DNA-directed DNA polymerase activity;zinc ion binding;DNA replication;DNA repair;DNA biosynthetic process
48883	hypothetical protein CGLO_11943
48972	duf803 domain membrane protein
49124	metallo-beta-lactamase domain-containing protein	oxidoreductase activity;oxidation-reduction process
49173	---NA---
49392	short chain dehydrogenase	integral component of membrane;transporter activity;oxidoreductase activity;transmembrane transport;oxidation-reduction process
49525	CobW/HypB/UreG
49728	hypothetical protein CGLO_02229
49860	sugar transporter	integral component of membrane;transmembrane transporter activity;transmembrane transport
49867	cytochrome p450	nucleus;DNA binding;iron ion binding;zinc ion binding;oxidoreductase activity, acting on paired donors, with incorporation or reduction of molecular oxygen;hydrolase activity;heme binding;FAD binding;transcription, DNA-templated;oxidation-reduction process
49920	Na+/H+/K+ antiporter P-type ATPase	integral component of membrane;ATP binding;hydrolase activity
50241	nucleolar atpase	nucleolus;ATP binding;N-acetyltransferase activity;rRNA modification;ribosomal small subunit biogenesis;tRNA acetylation
50518	---NA---
50660	hypothetical protein CGGC5_14301
50673	monooxygenase	integral component of membrane;N,N-dimethylaniline monooxygenase activity;flavin adenine dinucleotide binding;NADP binding;oxidation-reduction process
51122	TfdA family Taurine catabolism dioxygenase TauD	dioxygenase activity;oxidation-reduction process
51138	mitochondrial carrier protein	integral component of membrane;transmembrane transport
51173	---NA---
51347	---NA---
51553	ABC multidrug transporter	integral component of membrane;ATP binding;ATPase activity, coupled to transmembrane movement of substances;transmembrane transport
51626	calcium-translocating P-type ATPase	integral component of membrane;calcium-transporting ATPase activity;ATP binding;calcium ion transmembrane transport;ATP hydrolysis coupled cation transmembrane transport
51679	macrophage migration inhibitory factor
