# Supplementary material for: Genome-Wide Signatures of Selection in Colletotrichum kahawae Reveal Candidate Genes Potentially Involved in Pathogenicity and Aggressiveness
Source: Front Microbiol. 2019 Jun 19;10:1374. doi: 10.3389/fmicb.2019.01374 (PMC6593080; doi:10.3389/fmicb.2019.01374)
Supplement: Supplementary file 7 [file Table_4.XLS]

## Sheet: Sheet1
Table S4 – List of genes that constitute the enriched Go term categories “oxidation-reduction process” and “integral component of membrane”
oxidation-reduction process			integral component of membrane
Gene Name	Number of representatives		Gene Name	Number of representatives
steroid 5 alpha-reductase	1		hexose transporter	1
hexose transporter	1		FAD binding domain protein	2
beta-ketoacyl synthase domain-containing protein	1		patched sphingolipid transporter	1
FAD dependent oxidoreductase, putative	4		cytochrome P450	5
cytochrome P450	8		patatin-like serine	1
copper amine oxidase	1		NCS1 nucleoside transporter	1
glucose dehydrogenase	1		integral membrane protein	2
globin	1		cbs and pb1 domain containing protein	1
alpha-ketoglutarate dependent xanthine dioxygenase	1		ABC-2 type transporter	6
nitric oxide synthase	4		serine carboxypeptidase	1
ent-kaurene oxidase	1		chromosome condensation protein	1
related to 6-HYDROXY-D-NICOTINE OXIDASE	1		calcium-translocating P-type ATPase	1
SH3 domain-containing protein	1		Major facilitator superfamily transporter	5
alcohol dehydrogenase, putative	1		AF089807_1hard surface induced protein 3	1
nad binding rossmann fold-containing protein	1		ent-kaurene oxidase	1
multicopper oxidase	1		opy2 protein	1
amine oxidase	1		CFEM domain-containing protein	1
nitroreductase family protein	1		membrane transporter	1
alpha-ketoglutarate-dependent -dichlorophenoxyacetate	1		ammonium transporter	1
putative monooxygenase protein	1		amino acid permease	1
hypothetical protein CGLO_03031	1		inositol phospholipid synthesis protein Scs3p	1
het domain protein	1		SH3 domain-containing protein	1
metallo-beta-lactamase domain-containing protein	1		subtilisin-like protease	1
short chain dehydrogenase	1		DNA polymerase family B	1
TfdA family Taurine catabolism dioxygenase TauD	1		fungal specific transcription factor	1
			Peptidase C65 Otubain	1
			nad binding rossmann fold-containing protein	1
			alpha-1,3-mannosyltransferase CMT1	1
			Alpha glucoside transporter	1
			amine oxidase	1
			quinate transporter	1
			predicted protein	1
			metal tolerance protein 3 protein	1
			chitin synthase	1
			mg2+ transporter	1
			tetraspanin tsp3	1
			choline transport protein	1
			short chain dehydrogenase	1
			sugar transporter	1
			Na+/H+/K+ antiporter P-type ATPase	1
			monooxygenase	1
			mitochondrial carrier protein	1
			calcium-translocating P-type ATPase	1
