# Supplementary material for: Genome-Wide Signatures of Selection in Colletotrichum kahawae Reveal Candidate Genes Potentially Involved in Pathogenicity and Aggressiveness
Source: Front Microbiol. 2019 Jun 19;10:1374. doi: 10.3389/fmicb.2019.01374 (PMC6593080; doi:10.3389/fmicb.2019.01374)
Supplement: Supplementary file 8 [file Table_5.XLS]

## Sheet: Sheet1
SuppInfo_Table 5 - List of the genes potentially under selection, number of synonymous and non-synonymous mutations, dN/dS ratio, gene description and best hit on the blast analysis against the PHI-base
C. Furticula – Gene ID	C.kahawae RAD loci	Synonymous mutations	Non-synonymous mutations	dN/dS	C. Furticula – Gene description	Phi-base (C.kahawae RAD loci)	Phi-base (C.gloeosporioides Gene ID)	Go term
CGGC5_4152	8027	0	3	999	cytochrome p450 oxidoreductase	No hits found	No hits found	iron ion binding;O-methyltransferase activity;oxidoreductase activity, acting on paired donors, with incorporation or reduction of molecular oxygen;heme binding;methylation;oxidation-reduction process
CGGC5_2457	26880, 9642	0	2	999	hypothetical protein	No hits found	No hits found	x
CGGC5_13190	16924, 3476	0	2	999	SnoaL-like polyketide cyclase	No hits found	No hits found	polyketide metabolic process
CGGC5_14472	33290	0	2	999	membrane transporter	No hits found	CFP	integral component of membrane;transmembrane transport
CGGC5_12969	49392	0	2	999	oxidoreductase	No hits found	No hits found	integral component of membrane;transporter activity;oxidoreductase activity;transmembrane transport;oxidation-reduction process
CGGC5_2339	12278	0	2	999	alpha-ketoglutarate dependent xanthine dioxygenase	No hits found	FZC3	nucleus;RNA polymerase II transcription factor activity, sequence-specific DNA binding;zinc ion binding;dioxygenase activity;regulation of transcription by RNA polymerase II;oxidation-reduction process
CGGC5_2745	34715, 38782	0	2	999	alkaline phosphatase family protein	No hits found	No hits found	x
CGGC5_11481	41995	0	2	999	ser thr phosphatase family protein	No hits found	No hits found	x
CGGC5_9867	18921	0	2	999	nacht and tpr domain protein	No hits found	No hits found	eisosome;eisosome assembly
CGGC5_1489	2364	1	2	2	FAD binding domain protein	No hits found	No hits found	x
CGGC5_1613	24324	1	2	2	c-x8-c-x5-c-x3-h type zinc finger protein	No hits found	No hits found	metal ion binding
CGGC5_510	16575, 30593	0	2	999	phd-finger domain-containing protein	No hits found	No hits found	metal ion binding
CGGC5_3195	30280	1	2	2	DNA polymerase zeta catalytic subunit	MGG_02986	MGG_02986	nucleus;zeta DNA polymerase complex;nucleotide binding;DNA binding;DNA-directed DNA polymerase activity;metal ion binding;4 iron, 4 sulfur cluster binding;DNA replication;translesion synthesis
CGGC5_10451	39782	1	2	2	nitroreductase family protein	No hits found	No hits found	oxidoreductase activity, acting on NAD(P)H, nitrogenous group as acceptor;cellular response to oxidative stress;oxidation-reduction process
CGGC5_12133	43195	0	2	999	major facilitator superfamily transporter	No hits found	BcatrB	x
CGGC5_2017	31764,38225	0	2	999	hypothetical protein	No hits found	No hits found	x
CGGC5_3489	17610	0	2	999	protein kinase	No hits found	FGSG_10196	x
CGGC5_3550	50518	0	2	999	protein phosphatase 2a	No hits found	No hits found	x
CGGC5_3579	23162, 39311	0	2	999	myb-like DNA-binding protein	No hits found	No hits found	nucleus;DNA binding
CGGC5_1304	20525	0	2	999	cytidine and deoxycytidylate deaminase zinc-binding region	No hits found	No hits found	x
CGGC5_2116	49339, 32847	1	2	2	DNA-directed RNA polymerase iii complex subunit rpc37	No hits found	No hits found	nucleus;DNA-directed 5'-3' RNA polymerase activity;transcription, DNA-templated
CGGC5_812	35453	0	2	999	alkaline phosphatase family protein	No hits found	No hits found	nucleus;integral component of membrane;RNA polymerase II transcription factor activity, sequence-specific DNA binding;zinc ion binding;regulation of transcription by RNA polymerase II
CGGC5_465	21115	0	2	999	ent-kaurene oxidase	No hits found	No hits found	integral component of membrane;monooxygenase activity;iron ion binding;oxidoreductase activity, acting on paired donors, with incorporation or reduction of molecular oxygen;heme binding;oxidation-reduction process
CGGC5_1401	30621	0	1	999	acid phosphatase%2C putative	No hits found	No hits found	phosphoric diester hydrolase activity;lipid metabolic process
CGGC5_5767	51173	0	1	999	dockerin type 1	No hits found	No hits found	x
CGGC5_1408	46425	0	1	999	NADPH--cytochrome p450 reductase	BcBOT1 (CND5)	BcBOT1 (CND5)	monooxygenase activity;iron ion binding;FMN binding;oxidoreductase activity, acting on paired donors, with incorporation or reduction of molecular oxygen;heme binding;oxidation-reduction process
CGGC5_2262	39131	0	1	999	hypothetical protein	No hits found	No hits found	x
CGGC5_12202	39531	0	1	999	hypothetical protein	No hits found	No hits found	x
CGGC5_9474	4285	0	1	999	flavin-binding monooxygenase-like protein	No hits found	DEP4	N,N-dimethylaniline monooxygenase activity;flavin adenine dinucleotide binding;NADP binding;oxidation-reduction process
CGGC5_5794	44047	0	1	999	cysteine synthase b	No hits found	mecA	x
CGGC5_12789	31591	0	1	999	hypothetical protein	No hits found	No hits found	nuclear inner membrane;integral component of membrane;chromosome, centromeric core domain;microtubule organizing center attachment site;mitotic spindle pole body;nuclear inner membrane organization;centromere clustering at the mitotic nuclear envelope
CGGC5_12798	319	0	1	999	steroid 5 alpha-reductase	No hits found	No hits found	endoplasmic reticulum;integral component of membrane;3-oxo-5-alpha-steroid 4-dehydrogenase activity;steroid metabolic process;oxidation-reduction process
CGGC5_7640	84	0	1	999	protein kinase domain containing protein	No hits found	No hits found	x
CGGC5_14354	37248	0	1	999	cytoplasm protein	No hits found	No hits found	x
CGGC5_14368	37467	0	1	999	FAD binding domain protein	No hits found	CTB7	oxidoreductase activity;FAD binding;oxidation-reduction process
CGGC5_9529	47713	0	1	999	hypothetical protein	No hits found	No hits found	x
CGGC5_11187	29765	0	1	999	subtilisin-like protease	No hits found	No hits found	cell wall;membrane;serine-type endopeptidase activity;proteolysis
CGGC5_9544	19059	0	1	999	hypothetical protein	No hits found	No hits found	x
CGGC5_4092	49920	0	1	999	h k atpase alpha	No hits found	MgtB	integral component of membrane;ATP binding;hydrolase activity;metal ion binding
CGGC5_15162	48206	0	1	999	6-hydroxy-d-nicotine oxidase	sol5	sol5	oxidoreductase activity, acting on CH-OH group of donors;flavin adenine dinucleotide binding;oxidation-reduction process
CGGC5_3078	32180	0	1	999	saga-like transcriptional regulatory complex subunit spt3	No hits found	No hits found	nucleus;endosome;Golgi apparatus;cytosol;protein transport;late endosome to vacuole transport via multivesicular body sorting pathway
CGGC5_1020	39944	0	1	999	glycosyl hydrolase family	No hits found	No hits found	hydrolase activity, hydrolyzing O-glycosyl compounds;carbohydrate metabolic process
CGGC5_15084	35950	0	1	999	ubiquitin thiolesterase	No hits found	No hits found	x
CGGC5_1067	27488	0	1	999	mitochondrial distribution and morphology protein 34	No hits found	No hits found	integral component of mitochondrial outer membrane;ERMES complex;mitochondrial genome maintenance
CGGC5_5898	12796	0	1	999	calcium p-type atpase	Pmc1	pmcB	integral component of membrane;calcium-transporting ATPase activity;ATP binding;metal ion binding;calcium ion transmembrane transport
CGGC5_12895	33034	0	1	999	hypothetical protein	No hits found	No hits found	mediator complex;RNA polymerase II transcription cofactor activity;regulation of transcription by RNA polymerase II
CGGC5_2293	26548	0	1	999	importin beta-2	No hits found	No hits found	nuclear envelope;cytosol;cellular bud tip;cellular bud neck;nuclear periphery;mitotic spindle midzone;nuclear localization sequence binding;obsolete mRNA-binding (hnRNP) protein import into nucleus;exit from mitosis;obsolete transcription factor import into nucleus
CGGC5_2579	26950	0	1	999	jumonji family transcription	GzJUM002	GzJUM002	nucleus;zinc ion binding
CGGC5_14437	43291	0	1	999	ABC multidrug transporter	MgAtr4	MgAtr4	plasma membrane;integral component of membrane;ATP binding;ATPase activity, coupled to transmembrane movement of substances;transmembrane transport
CGGC5_11239	9728	0	1	999	glutamine-dependent nad(+) synthetase	No hits found	No hits found	x
CGGC5_12929	33282	0	1	999	antiviral protein	No hits found	No hits found	x
CGGC5_12943	20521	0	1	999	conserved serine-threonine rich protein	No hits found	No hits found	x
CGGC5_12944	11978	0	1	999	ring zinc finger protein	No hits found	No hits found	chromosome, telomeric region;nucleus;RQC complex;ubiquitin-protein transferase activity;zinc ion binding;ribosome binding;chromatin silencing at telomere;protein ubiquitination;ribosome-associated ubiquitin-dependent protein catabolic process
CGGC5_12949	46511	0	1	999	chitin synthase	CHS6	CHS6	integral component of membrane;myosin complex;DNA binding;motor activity;ATP binding;transferase activity, transferring hexosyl groups
CGGC5_2304	22027	0	1	999	hypothetical protein	No hits found	No hits found	x
CGGC5_9613	26644	0	1	999	amino acid permease	No hits found	No hits found	integral component of membrane;amino acid transmembrane transporter activity;amino acid transmembrane transport
CGGC5_9615	34019	0	1	999	carbohydrate esterase family 9 protein	No hits found	No hits found	hydrolase activity, acting on carbon-nitrogen (but not peptide) bonds
CGGC5_1190	29449	0	1	999	sh3 domain-containing protein	No hits found	No hits found	x
CGGC5_12982	38397	0	1	999	sec7 domain-containing protein	No hits found	No hits found	ARF guanyl-nucleotide exchange factor activity;regulation of ARF protein signal transduction;positive regulation of GTPase activity
CGGC5_1456	37842	0	1	999	methionine vitamin-b12	No hits found	No hits found	x
CGGC5_7832	14746	0	1	999	ataxia telangiectasia mutated	FGSG_05519	FGSG_05519	protein serine/threonine kinase activity;ATP binding;DNA damage checkpoint;telomere maintenance;DNA repair;response to ionizing radiation;histone phosphorylation;replicative senescence
CGGC5_13013	2890, 15416	0	1	999	dynactin arp1 p62 subunit ro2	No hits found	No hits found	dynactin complex
CGGC5_4263	8648	0	1	999	zn 2cys6 transcription factor	No hits found	GzZC074	x
CGGC5_2696	2783	0	1	999	hypothetical protein	No hits found	No hits found	x
CGGC5_11347	49525	0	1	999	CobW/HypB/UreG%2C nucleotide-binding domain containing protein	No hits found	No hits found	x
CGGC5_4880	18310	0	1	999	hypothetical protein	No hits found	No hits found	x
CGGC5_7882	10724	0	1	999	C6 finger domain-containing protein	No hits found	GzZC189	nucleus;DNA binding;zinc ion binding;transcription, DNA-templated
CGGC5_7897	51122	0	1	999	alpha-ketoglutarate dependent xanthine dioxygenase	No hits found	No hits found	dioxygenase activity;oxidation-reduction process
CGGC5_7904	22608	0	1	999	hybrid nrps pks	BcBOA2	BcBOA2	endonuclease activity;transferase activity;phosphopantetheine binding;nucleic acid phosphodiester bond hydrolysis
CGGC5_7905	9359	0	1	999	hypothetical protein	No hits found	GzZC241	x
CGGC5_11389	30293	0	1	999	hypothetical protein	No hits found	No hits found	x
CGGC5_7955	34951	0	1	999	fungal specific transcription factor	No hits found	GzZC074	nucleus;integral component of membrane;RNA polymerase II transcription factor activity, sequence-specific DNA binding;DNA binding;zinc ion binding;transcription, DNA-templated;regulation of transcription by RNA polymerase II
CGGC5_13094	43172	0	1	999	MFS quinate transporter	No hits found	No hits found	integral component of membrane;transmembrane transporter activity;transmembrane transport
CGGC5_14572	37545	0	1	999	nad binding rossmann fold-containing protein	No hits found	No hits found	oxidoreductase activity;oxidation-reduction process
CGGC5_1107	49860	0	1	999	MFS alpha-glucoside transporter	No hits found	Hxs1	integral component of membrane;transmembrane transporter activity;transmembrane transport
CGGC5_1085	12264	0	1	999	vps9 domain protein	No hits found	No hits found	x
CGGC5_6118	44915	0	1	999	hypothetical protein	No hits found	No hits found	integral component of membrane
CGGC5_15223	4489	0	1	999	flotillin domain-containing protein	No hits found	No hits found	x
CGGC5_11444	48546	0	1	999	DNA polymerase catalytic subunit a	No hits found	No hits found	epsilon DNA polymerase complex;nucleotide binding;DNA binding;DNA-directed DNA polymerase activity;zinc ion binding;3'-5' exonuclease activity;DNA replication;DNA repair;DNA biosynthetic process;nucleic acid phosphodiester bond hydrolysis
CGGC5_7966	46827	0	1	999	tetraspanin tsp3	No hits found	No hits found	integral component of membrane
CGGC5_3149	36198	0	1	999	udp-glucoronosyl and udp-glucosyl transferase family protein	No hits found	No hits found	transferase activity, transferring hexosyl groups;metabolic process
CGGC5_1127	46542	0	1	999	epoxide hydrolase%2C putative	No hits found	No hits found	hydrolase activity
CGGC5_7986	17557	0	1	999	copper iron-regulated glutamine amidotransferase	No hits found	No hits found	transferase activity;glutamine metabolic process
CGGC5_7990	50673	0	1	999	monooxygenase	BcBOA6	BcBOA6	integral component of membrane;N,N-dimethylaniline monooxygenase activity;flavin adenine dinucleotide binding;NADP binding;oxidation-reduction process
CGGC5_8006	26229	0	1	999	hypothetical protein	No hits found	No hits found	x
CGGC5_700	46040	0	1	999	C6 zinc finger domain-containing protein	GzZC022	GzZC022	nucleus;RNA polymerase II transcription factor activity, sequence-specific DNA binding;DNA binding;zinc ion binding;transcription, DNA-templated;regulation of transcription by RNA polymerase II
CGGC5_14624	2143	0	1	999	camp-independent regulatory protein pac2	No hits found	No hits found	x
CGGC5_1525	21475	0	1	999	CFEM domain-containing protein	No hits found	WISH	integral component of membrane
CGGC5_3553	1814	0	1	999	glycerophosphodiester phosphodiesterase gde1	No hits found	No hits found	x
CGGC5_4509	3193	0	1	999	hypothetical protein	No hits found	No hits found	x
CGGC5_14671	42674	0	1	999	hypothetical protein	No hits found	No hits found	zinc ion binding;oxidoreductase activity;oxidation-reduction process
CGGC5_4512	45741	0	1	999	MFS allantoate transporter	No hits found	GzCCHC002	integral component of membrane;transmembrane transport
CGGC5_9854	32006	0	1	999	pyridoxine	No hits found	No hits found	x
CGGC5_9862	31895	0	1	999	condensin complex component cnd1	No hits found	No hits found	catalytic activity;mitotic chromosome condensation
CGGC5_15269	19842	0	1	999	hypothetical protein	No hits found	No hits found	x
CGGC5_11543	23929	0	1	999	importin alpha subunit	Psimpa1	Psimpa1	nucleus;cytoplasm;protein transporter activity;protein import into nucleus
CGGC5_11188	9666	0	1	999	ABC transporter	FgABC3	bcatrA	x
CGGC5_11569	40621	0	1	999	o-sialoglycoprotein endopeptidase	No hits found	No hits found	EKC/KEOPS complex;nuclear chromatin;chromatin DNA binding;telomere maintenance via recombination;tRNA modification;positive regulation of transcription by RNA polymerase II;tRNA threonylcarbamoyladenosine metabolic process
CGGC5_14750	20987	0	1	999	tfiih basal transcription factor complex p47 subunit	GzC2H039	GzC2H039	core TFIIH complex;cytosol;zinc ion binding;nucleotide-excision repair;transcription, DNA-templated
CGGC5_11574	3705	0	1	999	argonaute sirna chaperone complex subunit arb1	No hits found	No hits found	cytosol;ARC complex;chromosome, centromeric outer repeat region;ribonuclease inhibitor activity;chromatin silencing by small RNA;conversion of ds siRNA to ss siRNA involved in RNA interference;negative regulation of catalytic activity;regulation of histone H3-K9 methylation;chromatin silencing at centromere outer repeat region
CGGC5_4605	51553	0	1	999	ABC multidrug transporter	FgABC1	FgABC1	integral component of membrane;ATP binding;ATPase activity, coupled to transmembrane movement of substances;transmembrane transport
CGGC5_1543	19465	0	1	999	meiosis-specific topoisomerase spo11	GzWing012	GzWing012	chromosome;DNA binding;ATP binding;isomerase activity;DNA catabolic process, endonucleolytic
CGGC5_2896	20914	0	1	999	ATP dependent RNA	No hits found	GzOB019	nucleic acid binding;ATP binding;ATP-dependent helicase activity
CGGC5_14783	42532	0	1	999	MFS multidrug transporter	MgMfs1	MgMfs1	integral component of membrane;DNA binding transcription factor activity;transition metal ion binding;organic cyclic compound binding;heterocyclic compound binding;regulation of transcription, DNA-templated;metabolic process;transmembrane transport
CGGC5_1561	1020	0	1	999	hypothetical protein	No hits found	No hits found	x
CGGC5_9948	14871	0	1	999	calcium-dependent protein kinase	No hits found	FGSG_07520	x
CGGC5_2440	32643	0	1	999	duf396 domain protein	No hits found	No hits found	endoplasmic reticulum;integral component of membrane;nuclear membrane
CGGC5_2443	40798	0	1	999	hypothetical protein	No hits found	No hits found	x
CGGC5_6399	16017	0	1	999	hypothetical protein	No hits found	No hits found	x
CGGC5_8237	35812	0	1	999	o-methyltransferase	No hits found	DmtA	O-methyltransferase activity;methylation
CGGC5_6421	41528	0	1	999	beta-glucosidase 1 precursor	um00446	um00446	beta-glucosidase activity;scopolin beta-glucosidase activity;cellulose catabolic process
CGGC5_6427	47751	0	1	999	C2H2 finger domain-containing protein	GzC2H004	GzC2H004	metal ion binding
CGGC5_10025	35411	0	1	999	C6 transcription factor	No hits found	GzZC012	nucleus;DNA binding;zinc ion binding;transcription, DNA-templated
CGGC5_13374	41438	0	1	999	mynd finger family protein	No hits found	No hits found	metal ion binding
CGGC5_11669	7951	0	1	999	DNA repair protein rad51	No hits found	No hits found	nuclear pore outer ring;nuclear periphery;poly(A)+ mRNA export from nucleus
CGGC5_14862	41263	0	1	999	monooxygenase	No hits found	BcBOA6	N,N-dimethylaniline monooxygenase activity;flavin adenine dinucleotide binding;NADP binding;oxidation-reduction process
CGGC5_10066	31482, 42000	0	1	999	hypothetical protein	No hits found	No hits found	nitric-oxide synthase activity;FMN binding;nitric oxide biosynthetic process;oxidation-reduction process
CGGC5_11686	18158	0	1	999	nitric oxide synthase	No hits found	No hits found	nitric-oxide synthase activity;FMN binding;nitric oxide biosynthetic process;oxidation-reduction process
CGGC5_11690	3662	0	1	999	transcriptional corepressor of histone genes	No hits found	No hits found	chromosome, centromeric region;nucleus;negative regulation of transcription by RNA polymerase II;DNA replication-independent nucleosome assembly;chromatin silencing at centromere
CGGC5_8922	8588	0	1	999	fungal specific transcription factor domain-containing protein	No hits found	FZC11	x
CGGC5_5897	34268	0	1	999	tubulin-tyrosine ligase	No hits found	No hits found	x
CGGC5_13424	49867	0	1	999	cytochrome p450	No hits found	No hits found	nucleus;DNA binding;iron ion binding;zinc ion binding;oxidoreductase activity, acting on paired donors, with incorporation or reduction of molecular oxygen;hydrolase activity;heme binding;FAD binding;transcription, DNA-templated;oxidation-reduction process
CGGC5_8035	46035	0	1	999	het domain protein	No hits found	No hits found	oxidoreductase activity;oxidation-reduction process
CGGC5_4694	21123	0	1	999	integral membrane protein	No hits found	No hits found	integral component of membrane;serine-type endopeptidase activity;proteolysis
CGGC5_13472	22084	0	1	999	auxin efflux carrier superfamily	No hits found	No hits found	integral component of membrane;transmembrane transport
CGGC5_14940	561	0	1	999	hexose transporter	No hits found	No hits found	integral component of membrane;monooxygenase activity;iron ion binding;oxidoreductase activity, acting on paired donors, with incorporation or reduction of molecular oxygen;heme binding;transmembrane transporter activity;transmembrane transport;oxidation-reduction process
CGGC5_10137	24294	0	1	999	C6 transcription factor	No hits found	GzZC306	nucleus;RNA polymerase II transcription factor activity, sequence-specific DNA binding;zinc ion binding;regulation of transcription by RNA polymerase II
CGGC5_10138	14224	0	1	999	4-aminobutyrate transaminase	gta2	MoVPR	cytosol;pyridoxal phosphate binding;4-aminobutyrate:2-oxoglutarate transaminase activity;gamma-aminobutyric acid catabolic process
CGGC5_13516	14168	0	1	999	RNA binding domain-containing protein	No hits found	No hits found	RNA binding
CGGC5_4750	31413	0	1	999	alcohol dehydrogenase%2C putative	No hits found	adhT	extracellular region;polygalacturonase activity;oxidoreductase activity;carbohydrate metabolic process;oxidation-reduction process;cell wall organization
CGGC5_11796	17569	0	1	999	cysteine protease	Mocapn4	Mocapn4	intracellular;calcium-dependent cysteine-type endopeptidase activity;proteolysis
CGGC5_4756	1152	0	1	999	FAD binding domain protein	MAK1	MAK1	integral component of membrane;FAD binding
CGGC5_13528	20840	0	1	999	hard surface induced protein	CHIP3	CHIP3	integral component of membrane;transferase activity, transferring acyl groups other than amino-acyl groups
CGGC5_6889	34485	0	1	999	hypothetical protein	No hits found	No hits found	x
CGGC5_3092	20583	0	1	999	siderophore regulation protein	No hits found	No hits found	x
CGGC5_8450	38319	0	1	999	hexose transporter protein	GzSGT1	FGSG_04610	integral component of membrane;transmembrane transporter activity;transmembrane transport
CGGC5_5311	48883	0	1	999	hypothetical protein	No hits found	No hits found	x
CGGC5_1915	26639	0	1	999	C6 transcription factor	No hits found	No hits found	nucleus;RNA polymerase II transcription factor activity, sequence-specific DNA binding;zinc ion binding;regulation of transcription by RNA polymerase II
CGGC5_3133	43199	0	1	999	amidohydrolase	No hits found	No hits found	hydrolase activity, acting on carbon-nitrogen (but not peptide) bonds
CGGC5_10237	30824	0	1	999	DNA repair transcription protein	No hits found	No hits found	x
CGGC5_10254	15901	0	1	999	leucine rich repeat protein	No hits found	No hits found	x
CGGC5_8527	46424	0	1	999	dihydroxyacetone kinase	No hits found	No hits found	glycerone kinase activity;ATP binding;glycerol metabolic process;phosphorylation
CGGC5_11876	35913	0	1	999	hypothetical protein	No hits found	No hits found	x
CGGC5_3180	14226	0	1	999	C6 zinc finger domain-containing protein	No hits found	No hits found	nucleus;double-strand break repair
CGGC5_13593	2553	0	1	999	copper amine oxidase	Peroxisomal copper amine oxidase	Peroxisomal copper amine oxidase	Golgi transport complex;copper ion binding;primary amine oxidase activity;quinone binding;intra-Golgi vesicle-mediated transport;amine metabolic process;oxidation-reduction process
CGGC5_8570	48972	0	1	999	duf803 domain membrane protein	No hits found	No hits found	x
CGGC5_542	4656	0	1	999	glucose dehydrogenase	No hits found	AOX1	oxidoreductase activity, acting on CH-OH group of donors;flavin adenine dinucleotide binding;oxidation-reduction process
CGGC5_10324	37435	0	1	999	hypothetical protein	No hits found	No hits found	x
CGGC5_1184	28372	0	1	999	thioesterase family	No hits found	No hits found	x
CGGC5_1189	25621	0	1	999	sh3 domain-containing protein	No hits found	No hits found	x
CGGC5_2088	49124	0	1	999	metallo-beta-lactamase domain-containing protein	No hits found	No hits found	oxidoreductase activity;oxidation-reduction process
CGGC5_875	4179	0	1	999	amidohydrolase	No hits found	No hits found	hydrolase activity, acting on carbon-nitrogen (but not peptide) bonds
CGGC5_11954	45349	0	1	999	protoheme ix farnesyltransferase	No hits found	No hits found	x
CGGC5_11957	5371	0	1	999	ncs1 allantoate transporter	No hits found	VdThit	integral component of membrane;transmembrane transporter activity;transmembrane transport
CGGC5_3248	10583	0	1	999	RNA binding effector protein	No hits found	No hits found	RNA binding
CGGC5_11963	45420	0	1	999	hypothetical protein	No hits found	No hits found	x
CGGC5_890	7227	0	1	999	d-glycerate 3-kinase	No hits found	No hits found	kinase activity;phosphorylation
CGGC5_2831	2351	0	1	999	GTP-binding protein	VdCYP1	VdCYP1	integral component of membrane;iron ion binding;oxidoreductase activity, acting on paired donors, with incorporation or reduction of molecular oxygen;heme binding;oxidation-reduction process
CGGC5_11976	40345	0	1	999	glycerophosphoryl diester phosphodiesterase family protein	No hits found	No hits found	phosphoric diester hydrolase activity;lipid metabolic process
CGGC5_8409	51679	0	1	999	mif domain-containing protein	No hits found	No hits found	x
CGGC5_3271	2296	0	1	999	het domain protein	No hits found	No hits found	x
CGGC5_12013	1557	0	1	999	FAD dependent oxidoreductase%2C putative	No hits found	No hits found	oxidoreductase activity;oxidation-reduction process
CGGC5_3298	17261	0	1	999	protein transport protein	SEC31	SEC31	x
CGGC5_270	37773	0	1	999	extracellular dihydrogeodin oxidase	BcLCC2	BcLCC2	copper ion binding;oxidoreductase activity;oxidation-reduction process
CGGC5_4976	27272	0	1	999	hypothetical protein	No hits found	No hits found	x
CGGC5_3326	40697, 25259	0	1	999	FAD binding domain-containing protein	No hits found	sol5	oxidoreductase activity, acting on CH-OH group of donors;flavin adenine dinucleotide binding;oxidation-reduction process
CGGC5_1658	13713	0	1	999	MFS multidrug transporter	No hits found	No hits found	integral component of membrane;transmembrane transport
CGGC5_10476	12913	0	1	999	cell division control protein	No hits found	No hits found	cell division
CGGC5_13768	2208	0	1	999	WD repeat protein	No hits found	No hits found	integral component of membrane;transmembrane transport
CGGC5_13772	44156	0	1	999	GTPase-activator protein for Ras-like GTPase	CoIra1	CoIra1	nucleic acid binding;exonuclease activity;zinc ion binding;signal transduction;regulation of GTPase activity;nucleic acid phosphodiester bond hydrolysis
CGGC5_1990	37440	0	1	999	chromatin structure-remodeling complex protein	No hits found	No hits found	x
CGGC5_3387	4482	0	1	999	zinc knuckle transcription factor	GzCCHC008	GzCCHC008	nucleic acid binding;zinc ion binding
CGGC5_5056	37666	0	1	999	major facilitator superfamily transporter	Famfs1	Famfs1	integral component of membrane;transmembrane transport
CGGC5_5331	4460	0	1	999	arginine-trna-protein transferase 1	No hits found	No hits found	arginyltransferase activity;protein arginylation
CGGC5_10719	15807	0	1	999	rapid response to glucose protein	No hits found	No hits found	x
CGGC5_6611	50241	0	1	999	nucleolar atpase	No hits found	No hits found	nucleolus;ATP binding;N-acetyltransferase activity;rRNA modification;ribosomal small subunit biogenesis;tRNA acetylation
CGGC5_175	29856	0	1	999	ABC transporter	ABC3	ABC3	integral component of membrane;ATP binding;ATPase activity, coupled to transmembrane movement of substances;transmembrane transport
CGGC5_181	23763	0	1	999	cupin domain protein	No hits found	No hits found	x
CGGC5_3421	42441	0	1	999	alpha beta hydrolase fold protein	No hits found	No hits found	hydrolase activity
CGGC5_5087	21279	0	1	999	glycogen debranching enzyme	gph1	GPH1	4-alpha-glucanotransferase activity;amylo-alpha-1,6-glucosidase activity;glycogen biosynthetic process;glycogen catabolic process
CGGC5_10530	43953	0	1	999	nuclease s1 precursor	No hits found	No hits found	nucleic acid binding;endonuclease activity;DNA catabolic process;nucleic acid phosphodiester bond hydrolysis
CGGC5_8796	15845	0	1	999	hypothetical protein	No hits found	No hits found	x
CGGC5_10535	28711	0	1	999	inositol phospholipid biosynthesis protein	No hits found	No hits found	endoplasmic reticulum membrane;integral component of membrane;ATP adenylyltransferase activity;ATP binding;nucleotide metabolic process;lipid storage
CGGC5_13875	18403	0	1	999	mus7 mms22 family protein	No hits found	No hits found	x
CGGC5_12186	40845	0	1	999	kinesin family protein	No hits found	No hits found	microtubule motor activity;ATP binding;microtubule binding;microtubule-based movement
CGGC5_12187	21739	0	1	999	fungal specific transcription factor	No hits found	No hits found	x
CGGC5_8853	7252	0	1	999	nitrogen permease regulator	No hits found	No hits found	GATOR1 complex;GTPase activator activity;cellular response to nitrogen starvation;positive regulation of GTPase activity;negative regulation of TORC1 signaling
CGGC5_3498	4690	0	1	999	aminodeoxychorismate lyase	No hits found	No hits found	aspartic-type endopeptidase activity;lyase activity;proteolysis
CGGC5_5201	20358	0	1	999	hypothetical protein	No hits found	No hits found	mediator complex;RNA polymerase II transcription cofactor activity;regulation of transcription by RNA polymerase II
CGGC5_3511	42523	0	1	999	zinc carboxypeptidase a	No hits found	No hits found	DNA binding transcription factor activity;metallocarboxypeptidase activity;zinc ion binding;regulation of transcription, DNA-templated;proteolysis
CGGC5_5205	22460	0	1	999	alanine aminotransferase	No hits found	No hits found	transaminase activity;pyridoxal phosphate binding;biosynthetic process
CGGC5_194	37685	0	1	999	alpha-mannosyltransferase cmt1	No hits found	CAP59	integral component of membrane;transferase activity, transferring glycosyl groups
CGGC5_3537	24555	0	1	999	threonine synthase	GzHMG034	No hits found	DNA binding
CGGC5_12239	5439	0	1	999	ubiquitination network signaling protein	No hits found	No hits found	x
CGGC5_5232	51347	0	1	999	eukaryotic translation initiation factor 3	No hits found	No hits found	x
CGGC5_3557	21827	0	1	999	alpha beta hydrolase fold protein	No hits found	No hits found	peroxidase activity;hydrolase activity;cellular oxidant detoxification
CGGC5_12267	19945	0	1	999	hypothetical protein	No hits found	No hits found	x
CGGC5_7077	12429	0	1	999	phosphorus acquisition-controlling protein	GzbHLH001	GzbHLH001	DNA binding;protein dimerization activity
CGGC5_12281	18820	0	1	999	tRNA-specific adenosine deaminase	No hits found	No hits found	x
CGGC5_5281	11581	0	1	999	chromosome condensation protein	No hits found	No hits found	integral component of membrane
CGGC5_5282	19096	0	1	999	NmrA family protein	No hits found	No hits found	x
CGGC5_10667	28977	0	1	999	ABC efflux transporter	No hits found	ABC2	x
CGGC5_8927	19130	0	1	999	ubiquitin fusion degradation protein	No hits found	No hits found	x
CGGC5_12329	3130	0	1	999	exocyst complex component sec5	No hits found	No hits found	exocyst;Golgi to plasma membrane transport
CGGC5_2077	24481	0	1	999	pyrimidine 5-nucleotidase	No hits found	No hits found	nucleus;DNA binding;zinc ion binding;hydrolase activity;transcription, DNA-templated
CGGC5_7143	38267	0	1	999	hypothetical protein	No hits found	No hits found	x
CGGC5_10715	43169	0	1	999	tRNA (uracil-5-)-methyltransferase trm9	No hits found	No hits found	x
CGGC5_1293	22576	0	1	999	ammonium transporter	No hits found	No hits found	integral component of membrane;ammonium transmembrane transporter activity;ammonium transmembrane transport
CGGC5_1299	34914	0	1	999	cellulose-binding family ii	No hits found	No hits found	x
CGGC5_13991	17993	0	1	999	DNA repair protein	No hits found	No hits found	endonuclease activity;DNA repair;nucleic acid phosphodiester bond hydrolysis
CGGC5_3676	47138	0	1	999	pul domain-containing protein	No hits found	No hits found	cell;microtubule motor activity;ATP binding;microtubule binding;microtubule-based movement;cell redox homeostasis
CGGC5_5337	7805	0	1	999	alanine--glyoxylate aminotransferase	No hits found	No hits found	transaminase activity
CGGC5_12389	2765	0	1	999	transcription regulator bdf1	No hits found	No hits found	x
CGGC5_3695	34188	0	1	999	ring finger protein	No hits found	No hits found	ubiquitin-protein transferase activity;ligase activity;metal ion binding;protein ubiquitination
CGGC5_9023	39151	0	1	999	ABC transporter cdr4	No hits found	GcABC-G1	integral component of membrane;ATP binding;ATPase activity, coupled to transmembrane movement of substances;transmembrane transport
CGGC5_14022	38043	0	1	999	beta-1%2C6-galactanase	No hits found	No hits found	hydrolase activity, hydrolyzing O-glycosyl compounds;carbohydrate metabolic process
CGGC5_10746	20710	0	1	999	hscarg protein	No hits found	No hits found	x
CGGC5_12416	39813	0	1	999	alpha-ketoglutarate-dependent-dichlorophenoxyacetate	No hits found	No hits found	oxidoreductase activity;oxidation-reduction process
CGGC5_7187	12354	0	1	999	hypothetical protein	No hits found	No hits found	x
CGGC5_3723	11497	0	1	999	DNA mismatch repair protein msh3	No hits found	No hits found	ATP binding;mismatched DNA binding;mismatch repair
CGGC5_14255	45653	0	1	999	cytochrome p450 phenylacetate	No hits found	No hits found	x
CGGC5_13823	46418	0	1	999	ccr4-not transcription complex subunit	No hits found	GzNot001	x
CGGC5_3738	18014	0	1	999	RhoGAP domain-containing protein	No hits found	MoRga6	x
CGGC5_3737	46514	0	1	999	mg2+ transporter	No hits found	No hits found	integral component of membrane;metal ion transmembrane transporter activity;metal ion transport;transmembrane transport
CGGC5_3739	29613	0	1	999	fungal specific transcription factor	GzZC158	GzZC158	nucleus;RNA polymerase II transcription factor activity, sequence-specific DNA binding;GTPase activator activity;zinc ion binding;phosphatidylinositol binding;regulation of transcription by RNA polymerase II;signal transduction;positive regulation of GTPase activity
CGGC5_12450	10788	0	1	999	AT hook domain-containing protein	No hits found	GzJUM006	chromatin;nucleus;DNA binding;regulation of transcription, DNA-templated
CGGC5_10801	25808	0	1	999	bromodomain and phd finger-containing protein	PFP1	PFP1	metal ion binding
CGGC5_9094	19820	0	1	999	cytochrome p450	No hits found	No hits found	monooxygenase activity;iron ion binding;oxidoreductase activity, acting on paired donors, with incorporation or reduction of molecular oxygen;heme binding;oxidation-reduction process
CGGC5_367	14887	0	1	999	ribose 5-phosphate isomerase a	No hits found	No hits found	ribose-5-phosphate isomerase activity;pentose-phosphate shunt, non-oxidative branch
CGGC5_177	6635	0	1	999	C6 transcription factor	No hits found	GzZC038	nucleus;DNA binding;zinc ion binding;RNA polymerase II transcription factor activity, sequence-specific DNA binding;regulation of transcription by RNA polymerase II
CGGC5_379	25353	0	1	999	major facilitator superfamily transporter	No hits found	No hits found	x
CGGC5_7265	10981	0	1	999	carboxypeptidase s1	No hits found	No hits found	integral component of membrane;damaged DNA binding;DNA-(apurinic or apyrimidinic site) endonuclease activity;serine-type carboxypeptidase activity;zinc ion binding;hydrolase activity, hydrolyzing N-glycosyl compounds;base-excision repair;nucleotide-excision repair;proteolysis
CGGC5_5456	16407	0	1	999	ABC transporter cdr4	GPABC1	FcABC1	integral component of membrane;ATP binding;ATPase activity, coupled to transmembrane movement of substances;transmembrane transport
CGGC5_7277	3776	0	1	999	cytochrome p450	CYP52X1	BcBOT1 (CND5)	integral component of membrane;monooxygenase activity;iron ion binding;methyltransferase activity;oxidoreductase activity, acting on paired donors, with incorporation or reduction of molecular oxygen;heme binding;methylation;oxidation-reduction process
CGGC5_7279	18648	0	1	999	viral a-type inclusion protein repeat domain-containing protein	No hits found	No hits found	x
CGGC5_9140	8714	0	1	999	GNAT family N-acetyltransferase%2C putative	No hits found	No hits found	transferase activity
CGGC5_7281	49728	0	1	999	ABC multidrug transporter	No hits found	No hits found	x
CGGC5_5479	4459	0	1	999	hypothetical protein	No hits found	No hits found	x
CGGC5_425	11373	0	1	999	WD repeat containing protein 36	No hits found	No hits found	small-subunit processome;Pwp2p-containing subcomplex of 90S preribosome;rRNA processing
CGGC5_9925	28700	0	1	999	hypothetical protein	No hits found	No hits found	x
CGGC5_435	3684	0	1	999	patatin-like serine	No hits found	No hits found	endoplasmic reticulum membrane;integral component of membrane;lysophospholipase activity;phosphatidylcholine catabolic process;regulation of phospholipid biosynthetic process
CGGC5_9083	43908	0	1	999	cytochrome p450	No hits found	VdCYP1	x
CGGC5_10864	11999	0	1	999	short-chain dehydrogenase reductase sdr	No hits found	Mpd1	x
CGGC5_7966	21267	0	1	999	cytokinesis protein sepa	No hits found	No hits found	actin binding;Rho GTPase binding;actin cytoskeleton organization
CGGC5_10867	25950	0	1	999	nacht and ankyrin domain protein	No hits found	No hits found	aspartic-type endopeptidase activity;proteolysis;nucleoside metabolic process
CGGC5_13844	179	0	1	999	cog1565 domain protein	No hits found	No hits found	mitochondrion;methyltransferase activity;methylation
CGGC5_10869	5750	0	1	999	flavohemoprotein	gnoA	BCFHG1	oxygen binding;heme binding;dioxygenase activity;oxidation-reduction process
CGGC5_466	51626	0	1	999	p-type calcium	Pmc1	Pmc1	integral component of membrane;calcium-transporting ATPase activity;ATP binding;calcium ion transmembrane transport;ATP hydrolysis coupled cation transmembrane transport
CGGC5_824	44220	0	1	999	chromatin assembly factor 1 subunit	No hits found	No hits found	nucleus;transferase activity
CGGC5_2187	1930	0	1	999	kyphoscoliosis peptidase	No hits found	No hits found	x
CGGC5_10900	36720	0	1	999	short-chain dehydrogenase reductase	No hits found	3hnr	x
CGGC5_7535	47830	0	1	999	hypothetical protein	No hits found	No hits found	x
CGGC5_12582	23184	0	1	999	pyrrolo-quinoline quinone	No hits found	No hits found	metallopeptidase activity;proteolysis
CGGC5_3759	12447	0	1	999	poly polymerase 2 adp-ribosyltransferase 2	No hits found	No hits found	x
CGGC5_10932	40536	0	1	999	serine threonine protein	No hits found	(Sc CDC15)	protein kinase activity;ATP binding;protein phosphorylation
CGGC5_14064	44405	0	1	999	hypothetical protein	No hits found	No hits found	x
CGGC5_5600	40417	0	1	999	hypothetical protein	No hits found	No hits found	x
CGGC5_7543	47573	0	1	999	caib baif family enzyme	No hits found	No hits found	transferase activity
