# Supplementary material for: Genome-Wide Signatures of Selection in Colletotrichum kahawae Reveal Candidate Genes Potentially Involved in Pathogenicity and Aggressiveness
Source: Front Microbiol. 2019 Jun 19;10:1374. doi: 10.3389/fmicb.2019.01374 (PMC6593080; doi:10.3389/fmicb.2019.01374)
Supplement: Supplementary file 9 [file Table_6.XLS]

## Sheet: Sheet1
SuppInfo_Table 6 - Detailed information on the candidate genes under selection with a hit on the PHI-base, identified as potentially involved in pathogenicity and virulence in other host-pathogen interactions
			Phi-base
Cf Gene ID	Ck RAD loci	Gene_description	Pathogen gene (Cf Gene ID)	Pathogen gene (Ck RAD loci)	Pathogen Species	Disease	Host Species	Mutant Phenotype
CGGC5_7832	14746	ataxia telangiectasia mutated	FGSG_05519	FGSG_05519	Fusarium graminearum	Fusarium ear blight	Triticum (related: wheat)	Lethal
CGGC5_10137	24294	C6 transcription factor	GzZC306	No hits found	Fusarium graminearum	Fusarium ear blight	Triticum (related: wheat)
CGGC5_3298	17261	protein transport protein	SEC31	SEC31	Aspergillus fumigatus	Invasive pulmonary aspergillosis	Lethal pathogen phenotype
CGGC5_13823	46418	ccr4-not transcription complex subunit	GzNot001	No hits found	Fusarium graminearum	Fusarium ear blight	Triticum (related: wheat)
CGGC5_12949	46511	chitin synthase	CHS6	CHS6	Magnaporthe oryzae	Rice blast	Hordeum vulgare (related: barley)	loss of pathogenicity
CGGC5_2831	2351	GTP-binding protein	VdCYP1	VdCYP1	Verticillium dahliae	Vascular wilt	Gossypium hirsutum (related: cotton)
CGGC5_175	29856	ABC transporter	ABC3	ABC3	Magnaporthe oryzae	Rice blast	Oryza sativa (related: rice)
CGGC5_194	37685	alpha-mannosyltransferase cmt1	CAP59	No hits found	Cryptococcus neoformans	Cryptococcosis	Mus musculus (related: house mouse)
CGGC5_9083	43908	cytochrome p450	VdCYP1	No hits found	Verticillium dahliae	Vascular wilt	Gossypium hirsutum (related: cotton)
CGGC5_14472	33290	membrane transporter	CFP	No hits found	Cercospora kikuchii	Leaf blight and purple seed stain	Glycine max (related: soybean)	reduced virulence
CGGC5_3195		DNA polymerase zeta catalytic subunit	MGG_02986	MGG_02986	Magnaporthe oryzae	Rice blast	Oryza sativa (related: rice)
CGGC5_1408	46425	NADPH--cytochrome p450 reductase	BcBOT1 (CND5)	BcBOT1 (CND5)	Botrytis cinerea	Grey mould	Phaseolus vulgaris (related: string bean)
CGGC5_9474	4285	flavin-binding monooxygenase-like protein	DEP4	No hits found	Alternaria brassicicola	Black spot	Brassica oleracea (no common name found)
CGGC5_5794	44047	cysteine synthase b	mecA	No hits found	Aspergillus fumigatus	Invasive pulmonary aspergillosis	Mus musculus (related: house mouse)
CGGC5_14368	37467	FAD binding domain protein	CTB7	No hits found	Cercospora nicotianae	Frog-eye leafspot	Nicotiana tabacum (related: common tobacco)
CGGC5_4092	49920	h k atpase alpha	MgtB	No hits found	Yersinia pestis	Pneumonic plague	Mus musculus (related: house mouse)
CGGC5_5898	12796	calcium p-type atpase	pmcB	Pmc1	Beauveria bassiana	White muscardine disease	Galleria mellonella (related: greater wax moth)
CGGC5_14437	43291	ABC multidrug transporter	MgAtr4	MgAtr4	Zymoseptoria tritici	Septoria leaf blotch	Triticum (related: wheat)
CGGC5_7904	22608	hybrid nrps pks	BcBOA2	BcBOA2	Botrytis cinerea	Grey mould	Phaseolus vulgaris (related: string bean)
CGGC5_1107	49860	MFS alpha-glucoside transporter	Hxs1	No hits found	Cryptococcus neoformans	Cryptococcal meningoencephalitis	Mus musculus (related: house mouse)
CGGC5_7990	50673	monooxygenase	BcBOA6	BcBOA6	Botrytis cinerea	Grey mould	Phaseolus vulgaris (related: string bean)
CGGC5_1525	21475	CFEM domain-containing protein	WISH	No hits found	Magnaporthe oryzae	Rice blast	Oryza sativa (related: rice)
CGGC5_11543	23929	importin alpha subunit	Psimpa1	Psimpa1	Phytophthora sojae	Soybean stem and root rot	Glycine max (related: soybean)
CGGC5_4605	51553	ABC multidrug transporter	FgABC1	FgABC1	Fusarium graminearum	Fusarium head blight	Triticum aestivum (related: bread wheat)
CGGC5_8237	35812	O-methyltransferase	DmtA	No hits found	Aspergillus flavus	Ear rot in corn and yellow mould in peanuts	Arachis hypogaea (related: peanut)
CGGC5_14862	41263	monooxygenase	BcBOA6	No hits found	Botrytis cinerea	Grey mould	Phaseolus vulgaris (related: string bean)
CGGC5_10138	14224	4-aminobutyrate transaminase	MoVPR	gta2	Magnaporthe oryzae	Rice blast	Oryza sativa (related: rice)
CGGC5_4750	31413	alcohol dehydrogenase%2C putative	adhT	No hits found	Mycoplasma agalactiae	Contagious agalactia	Ovis aries (related: sheep)
CGGC5_11796	17569	cysteine protease	Mocapn4	Mocapn4	Magnaporthe oryzae	Rice blast	Oryza sativa (related: rice)
CGGC5_4756	1152	FAD binding domain protein	MAK1	MAK1	Nectria haematococca	Root rot	Cicer arietinum (related: chickpea
CGGC5_13593	2553	copper amine oxidase	Peroxisomal copper amine oxidase	Peroxisomal copper amine oxidase	Magnaporthe oryzae	Rice blast	Oryza sativa (related: rice)
CGGC5_542	4656	glucose dehydrogenase	AOX1	No hits found	Passalora fulva	Leaf mould	Solanum lycopersicum (related: tomato)
CGGC5_11957	5371	ncs1 allantoate transporter	VdThit	No hits found	Verticillium dahliae	Vascular wilt	Nicotiana benthamiana (no common name found)
CGGC5_13772	44156	GTPase-activator protein for Ras-like GTPase	CoIra1	CoIra1	Colletotrichum orbiculare	Anthracnose of cucurbits	Cucumis sativus (related: cucumber)
CGGC5_5056	37666	major facilitator superfamily transporter	Famfs1	Famfs1	Fusarium asiaticum	Fusarium head blight	Triticum aestivum (related: bread wheat)
CGGC5_5087	21279	glycogen debranching enzyme	GPH1	gph1	Magnaporthe oryzae	Rice blast	Hordeum vulgare (related: barley)
CGGC5_9023	39151	ABC transporter cdr4	GcABC-G1	No hits found	Grosmannia clavigera	No data found	Pinus contorta (related: lodgepole pine)
CGGC5_10801	25808	bromodomain and phd finger-containing protein	PFP1	PFP1	Rhynchosporium commune	Scald	Hordeum vulgare (related: barley)
CGGC5_5456	16407	ABC transporter cdr4	FcABC1	GPABC1	Fusarium culmorum	Fusarium ear blight	Triticum (related: wheat)
CGGC5_7277	3776	cytochrome p450	X	CYP52X1	Beauveria bassiana	No data found	Galleria mellonella (related: greater wax moth)
			BcBOT1 (CND5)	X	Botrytis cinerea	Grey mould	Phaseolus vulgaris (related: string bean)
CGGC5_466	51626	p-type calcium	Pmc1	Pmc1	Magnaporthe oryzae	Rice blast	Hordeum vulgare (related: barley)
CGGC5_10932	40536	serine threonine protein	(Sc CDC15)	No hits found	Fusarium graminearum	Fusarium ear blight	Triticum (related: wheat)
CGGC5_2339	12278	alpha-ketoglutarate dependent xanthine dioxygenase	FZC3	No hits found	Magnaporthe oryzae	Rice blast	Oryza sativa (related: rice)	unaffected pathogenicity
CGGC5_12133	43195	major facilitator superfamily transporter	BcatrB	No hits found	Botrytis cinerea	Grey mould	Solanum lycopersicum (related: tomato)
CGGC5_3489	17610	protein kinase	FGSG_10196	No hits found	Fusarium graminearum	Fusarium ear blight	Triticum (related: wheat)
CGGC5_15162	48206	6-hydroxy-d-nicotine oxidase	sol5	sol5	Alternaria solani	Early blight of potato	Solanum lycopersicum (related: tomato)
CGGC5_2579	26950	jumonji family transcription	GzJUM002	GzJUM002	Fusarium graminearum	Fusarium ear blight	Triticum (related: wheat)
CGGC5_4263	8648	zn 2cys6 transcription factor	GzZC074	No hits found	Fusarium graminearum	Fusarium ear blight	Triticum (related: wheat)
CGGC5_7882	10724	C6 finger domain-containing protein	GzZC189	No hits found	Fusarium graminearum	Fusarium ear blight	Triticum (related: wheat)
CGGC5_7905	9359	hypothetical protein	GzZC241	No hits found	Fusarium graminearum	Fusarium ear blight	Triticum (related: wheat)
CGGC5_7955	34951	fungal specific transcription factor	GzZC074	No hits found	Fusarium graminearum	Fusarium ear blight	Triticum (related: wheat)
CGGC5_700	46040	C6 zinc finger domain-containing protein	GzZC022	GzZC022	Fusarium graminearum	Fusarium ear blight	Triticum (related: wheat)
CGGC5_4512	45741	MFS allantoate transporter	GzCCHC002	No hits found	Fusarium graminearum	Fusarium ear blight	Triticum (related: wheat)
CGGC5_11188	9666	ABC transporter	X	FgABC3	Fusarium graminearum	Fusarium head blight	Triticum aestivum (related: bread wheat)
			bcatrA	X	Botrytis cinerea	Grey mould	Solanum lycopersicum (related: tomato)
CGGC5_14750	20987	tfiih basal transcription factor complex p47 subunit	GzC2H039	GzC2H039	Fusarium graminearum	Fusarium ear blight	Triticum (related: wheat)
CGGC5_1543	19465	meiosis-specific topoisomerase spo11	GzWing012	GzWing012	Fusarium graminearum	Fusarium ear blight	Triticum (related: wheat)
CGGC5_2896	20914	ATP dependent RNA	GzOB019	No hits found	Fusarium graminearum	Fusarium ear blight	Triticum (related: wheat)
CGGC5_14783	42532	MFS multidrug transporter	MgMfs1	MgMfs1	Zymoseptoria tritici	Septoria leaf blotch	Triticum (related: wheat)
CGGC5_9948	14871	calcium-dependent protein kinase	FGSG_07520	No hits found	Fusarium graminearum	Fusarium ear blight	Triticum (related: wheat)
CGGC5_6421	41528	beta-glucosidase 1 precursor	um00446	um00446	Ustilago maydis	Corn smut	Zea mays (related: maize)
CGGC5_6427	47751	C2H2 finger domain-containing protein	GzC2H004	GzC2H004	Fusarium graminearum	Fusarium ear blight	Triticum (related: wheat)
CGGC5_10025	35411	C6 transcription factor	GzZC012	No hits found	Fusarium graminearum	Fusarium ear blight	Triticum (related: wheat)
CGGC5_8922	8588	fungal specific transcription factor domain-containing protein	FZC11	No hits found	Magnaporthe oryzae	Rice blast	Oryza sativa (related: rice)
CGGC5_13528	20840	hard surface induced protein	CHIP3	CHIP3	Colletotrichum gloeosporioides	Anthracnose	Persea americana (related: avocado)
CGGC5_8450	38319	hexose transporter protein	X	GzSGT1	Fusarium graminearum	Fusarium ear blight	Triticum (related: wheat)
			FGSG_04610	X	Fusarium graminearum	Fusarium ear blight	Triticum (related: wheat)
CGGC5_270	37773	extracellular dihydrogeodin oxidase	BcLCC2	BcLCC2	Botrytis cinerea	Grey mould	Phaseolus vulgaris (related: string bean)
CGGC5_3326	40697, 25259	FAD binding domain-containing protein	sol5	No hits found	Alternaria solani	Early blight of potato	Solanum lycopersicum (related: tomato)
CGGC5_3387	4482	zinc knuckle transcription factor	GzCCHC008	GzCCHC008	Fusarium graminearum	Fusarium ear blight	Triticum (related: wheat)
CGGC5_7077	12429	phosphorus acquisition-controlling protein	GzbHLH001	GzbHLH001	Fusarium graminearum	Fusarium ear blight	Triticum (related: wheat)
CGGC5_10667	28977	ABC efflux transporter	ABC2	No hits found	Magnaporthe oryzae	Rice blast	Oryza sativa (related: rice)
CGGC5_3738	18014	RhoGAP domain-containing protein	MoRga6	No hits found	Magnaporthe oryzae	Rice blast	Oryza sativa (related: rice)
CGGC5_3739	29613	fungal specific transcription factor	GzZC158	GzZC158	Fusarium graminearum	Fusarium ear blight	Triticum (related: wheat)
CGGC5_12450	10788	AT hook domain-containing protein	GzJUM006	No hits found	Fusarium graminearum	Fusarium ear blight	Triticum (related: wheat)
CGGC5_177	6635	C6 transcription factor	GzZC038	No hits found	Fusarium graminearum	Fusarium ear blight	Triticum (related: wheat)
CGGC5_10864	11999	short-chain dehydrogenase reductase sdr	Mpd1	No hits found	Parastagonospora nodorum	Glume blotch	Triticum (related: wheat)
CGGC5_10869	5750	flavohemoprotein	X	gnoA	Aspergillus fumigatus	Invasive pulmonary aspergillosis	Mus musculus (related: house mouse)
			BCFHG1	X	Botrytis cinerea	Grey mould	Solanum lycopersicum (related: tomato)
CGGC5_10900	36720	short-chain dehydrogenase reductase	3hnr	No hits found	Setosphaeria turcica	Northern leaf blight	Zea mays (related: maize)
