# Supplementary material for: Genome-Wide Signatures of Selection in Colletotrichum kahawae Reveal Candidate Genes Potentially Involved in Pathogenicity and Aggressiveness
Source: Front Microbiol. 2019 Jun 19;10:1374. doi: 10.3389/fmicb.2019.01374 (PMC6593080; doi:10.3389/fmicb.2019.01374)
Supplement: Supplementary file 10 [file Table_7.xls]

## Sheet: Sheet1
Table S7 - Parameter estimates from Bayesian variable selection regression for each pairwise analysis (High vs. Moderate, High vs. Low, Low vs. Moderate) and for the continuous analyses (AUDPC)
	PVE	σSNP	σSNP_BF	nSNP	nSNP_BF	PIP SNP
High vs. Low	0.442 (0.00-0.99)	0.766 (0.01 – 13.10)	4.080 (1.35 – 12.51)	33.5 (1.0 – 128.0)	8.6 (3 – 19)	0.261 (0.288)
High vs. Moderate	0.611 (0.00-0.99)	0.977 (0.01 – 15.03)	4.724 (1.35 – 13.22)	44.4 (1.0 – 141.0)	11.6 (5 – 22)	0.314 (0.357)
Low vs. Moderate	0.455 (0.00-0.99)	0.78 (0.01 – 44.37)	3.348 (0.99 – 9.72)	26.5 (1.0 – 154.0)	13.4 (4 – 34)	0.267 (0.346)
AUDPC	0.419 (0.00 – 0.99)	0.483 (0.00 – 9.391)	2.1360 (0.59 – 8.59)	52.2 (0.0 – 167.0)	30.1 (4 – 56)	0.312 (0.4037)
*PVE - proportion of variance explained by the SNPs; σSNP - average of phenotypic effect of the SNP that is in the model; σSNP_BF - average of phenotypic effect of the SNP that is in the model BF 0.99; nSNPs - the number of SNPs in the regression model; nSNPs_BF- the number of SNPs in the regression model BF 0.99; posterior inclusion probability (PIP)
