# Supplementary material for: Genome-Wide Signatures of Selection in Colletotrichum kahawae Reveal Candidate Genes Potentially Involved in Pathogenicity and Aggressiveness
Source: Front Microbiol. 2019 Jun 19;10:1374. doi: 10.3389/fmicb.2019.01374 (PMC6593080; doi:10.3389/fmicb.2019.01374)
Supplement: Supplementary file 11 [file Table_8.XLS]

## Sheet: Sheet1
SuppInfo_Table 8 - Detailed information of the candidate genes putatively associated with aggressiveness with a hit on the PHI-base, identified as potentially involved in pathogenicity and virulence in other host-pathogen interactions
			Phi-base
Cf Gene ID	Ck RAD loci	Gene_description	Pathogen gene (Cf Gene ID)	Pathogen gene (Ck RAD loci)	Pathogen Species	Disease	Host Species	Mutant Phenotype
CGLO_08602	x	Fungal specific transcription factor domain-containing	FZC28	x	Magnaporthe oryzae	Rice blast	Oryza sativa (related: rice)	unaffected pathogenicity
x	35951		x	GzZC278	Fusarium graminearum	Fusarium ear blight	Triticum (related: wheat)
CGLO_00627	x	C6 transcription factor	GzZC184		Fusarium graminearum	Fusarium ear blight	Triticum (related: wheat)	unaffected pathogenicity
	44503			FZC55	Magnaporthe oryzae	Rice blast	Oryza sativa (related: rice)
CGLO_03059	x	hypothetical protein	SrbA	x	Aspergillus fumigatus	Pulmonary aspergillosis	Mus musculus (related: house mouse)	reduced virulence
x	17838		x	No hits	No hits	No hits	No hits
x	x	---NA--	x	No hits	No hits	No hits	No hits	reduced virulence
x	46939		GIT3	No hits	Candida albicans	Disseminated candidiasis	Mus musculus (related: house mouse)
